# Supplementary material for: Readability and topics of the German Health Web: Exploratory study and text analysis
Source: PLoS One. 2023 Feb 10;18(2):e0281582. doi: 10.1371/journal.pone.0281582 (PMC9916670; doi:10.1371/journal.pone.0281582)
Supplement: S2 Appendix — (XLSX) [file pone.0281582.s002.xlsx]

## Sheet: Stammdaten
Bearbeitungsdatum:	2021-06-07
Berufliche Fachrichtung:	Bitte ausfüllen
z.B. Medizinische Informatik, Pflegewissenschaften, Medizin, …
Ich stimme zu, dass ich namentlich in der Danksagung	Bitte ausfüllen
einer entsprechenden wissenschaftlichen Publikation genannt werde.

## Sheet: 1
										Bitte hier mögliche Oberbegriffe / Themen eintragen
									1.
									2.
									3.
									4.
									5.
									6.
									7.
									8.
									9.
									10.
		Fortschritt		0.02
		Aktuell	1	50

## Sheet: 2
										Bitte hier mögliche Oberbegriffe / Themen eintragen
									1.
									2.
									3.
									4.
									5.
									6.
									7.
									8.
									9.
									10.
		Fortschritt		0.04
		Aktuell	2	50

## Sheet: 3
										Bitte hier mögliche Oberbegriffe / Themen eintragen
									1.
									2.
									3.
									4.
									5.
									6.
									7.
									8.
									9.
									10.
		Fortschritt		0.06
		Aktuell	3	50

## Sheet: 4
										Bitte hier mögliche Oberbegriffe / Themen eintragen
									1.
									2.
									3.
									4.
									5.
									6.
									7.
									8.
									9.
									10.
		Fortschritt		0.08
		Aktuell	4	50

## Sheet: 5
										Bitte hier mögliche Oberbegriffe / Themen eintragen
									1.
									2.
									3.
									4.
									5.
									6.
									7.
									8.
									9.
									10.
		Fortschritt		0.1
		Aktuell	5	50

## Sheet: 6
										Bitte hier mögliche Oberbegriffe / Themen eintragen
									1.
									2.
									3.
									4.
									5.
									6.
									7.
									8.
									9.
									10.
		Fortschritt		0.12
		Aktuell	6	50

## Sheet: 7
										Bitte hier mögliche Oberbegriffe / Themen eintragen
									1.
									2.
									3.
									4.
									5.
									6.
									7.
									8.
									9.
									10.
		Fortschritt		0.14
		Aktuell	7	50

## Sheet: 8
										Bitte hier mögliche Oberbegriffe / Themen eintragen
									1.
									2.
									3.
									4.
									5.
									6.
									7.
									8.
									9.
									10.
		Fortschritt		0.16
		Aktuell	8	50

## Sheet: 9
										Bitte hier mögliche Oberbegriffe / Themen eintragen
									1.
									2.
									3.
									4.
									5.
									6.
									7.
									8.
									9.
									10.
		Fortschritt		0.18
		Aktuell	9	50

[truncated: 41 more sheets: 10, 11, 12, 13, 14, 15, 16, 17, 18, 19, 20, 21, 22, 23, 24, 25, 26, 27, 28, 29 …]
