# Supplementary material for: Readability and topics of the German Health Web: Exploratory study and text analysis
Source: PLoS One. 2023 Feb 10;18(2):e0281582. doi: 10.1371/journal.pone.0281582 (PMC9916670; doi:10.1371/journal.pone.0281582)
Supplement: S3 Appendix — (XLSX) [file pone.0281582.s003.xlsx]

## Sheet: Legend
Supporting Information 3: Top-ranked 1000 web sites for each ccTLD, their linguistic characteristics and the related text difficulty
Please note: Some hostnames are internationalized domain names (IDNs) and are either written ASCII-compatible or in unicode encoding.
Internal ID	Category	Category Label	ccTLD DE (n)	ccTLD DE (%)	ccTLD AT (n)	ccTLD AT (%)	ccTLD CH (n)	ccTLD CH (%)	Total (n)	Total (%)
3	Government or Public Health	GPH	214	0.214	145	0.145	196	0.196	555	0.185
2	Non-Profit Organization	NPO	237	0.237	147	0.147	157	0.157	541	0.180333
6	Private Organisation or Individual Person	PO	435	0.435	603	0.603	583	0.583	1621	0.540333
1	Mainstream or Local News	M	62	0.062	40	0.04	20	0.02	122	0.0406667
8	Pharmaceutical Company	PC	39	0.039	46	0.046	31	0.031	116	0.0386667
4	Personal Blog	PB	8	0.008	12	0.012	7	0.007	27	0.009
7	Other	O	5	0.005	7	0.007	6	0.006	18	0.006
5	Social Network	SN	0	0	0	0	0	0	0	0
			1000		1000		1000		3000

## Sheet: de
rank	tld	category	category_label	hostname	webpages	L	L (avg)	WSTF	WSTF (avg)	FRE	FRE (avg)	Characters (avg)	Syllables (avg)	Words (avg)	Complex Words (avg)	Sentences (avg)
1	de	6	PO	www.jameda.de	6654	M	5.05666	D	12.3768	VD	27.3054	14479.2	4786.24	2154.03	706.116	132.437
2	de	7	O	www.google.de	-	-	-	-	-	-	-	-	-	-	-	-
3	de	3	GPH	www.gesetze-im-internet.de	19044	D	7.59767	VD	14.4934	VD	14.96	12668.6	4141.83	1827.69	632.351	61.2129
4	de	3	GPH	www.rki.de	924	VD	9.99242	VD	14.9187	VD	1.80774	14663.6	4959.42	1821.07	804.642	68.6028
5	de	1	M	www.spiegel.de	3134	E	4.26994	D	10.413	D	38.416	4772.68	1580.13	751.986	219.422	46.8689
6	de	3	GPH	www.aerzteblatt.de	26338	VD	9.97411	VD	14.6776	VD	10.1169	12831.2	4382.47	1788.87	721.388	89.0633
7	de	3	GPH	www.bmbf.de	199	D	8.40704	VD	14.6128	VD	6.83454	24485.6	8176.3	3157.52	1338.78	144.894
8	de	3	GPH	www.bundesgesundheitsministerium.de	1075	D	7.08651	D	13.2966	VD	18.9977	3880.95	1297.44	544.662	194.464	29.6065
9	de	3	GPH	www.charite.de	741	VD	8.52092	D	12.9821	VD	13.2657	2249.33	777.163	307.387	121.648	19.7733
10	de	6	PO	www.aerztezeitung.de	6964	D	7.7006	D	11.6237	D	30.111	4992.49	1652.74	699.691	255.367	41.8439
11	de	2	NPO	www.dge.de	192	D	8.44792	D	13.2677	VD	24.754	11080.4	3643.72	1579.96	560.432	87.0104
12	de	1	M	www.zeit.de	13096	E	3.94983	D	10.3833	D	44.3188	3624.8	1200.05	580.895	164.04	34.3977
13	de	3	GPH	www.g-ba.de	120	VD	10	VD	14.9979	VD	1.8239	15200.6	4999.95	1882.2	830.917	63.2
14	de	1	M	www.welt.de	49908	M	4.52276	D	10.76	D	40.7357	3198.59	1062.67	510.576	145.071	30.9099
15	de	6	PO	www.apotheken-umschau.de	2343	VE	1.78446	D	11.6443	D	33.47	6441.53	2136.15	935.228	326.557	60.7921
16	de	1	M	www.sueddeutsche.de	27907	M	4.51783	D	10.6472	D	41.5665	3100.78	1027.59	495.967	139.608	30.5945
17	de	1	M	www.focus.de	27514	VE	2.43178	D	11.7221	D	37.1799	4554.01	1457.33	706.575	196.532	35.9008
18	de	3	GPH	www.bzga.de	220	D	7.6	VD	14.5162	VD	8.9187	3737.7	1255.63	504.868	200.55	22.9682
19	de	2	NPO	www.test.de	672	D	7.28423	D	11.9506	D	32.3522	12356.4	4120.53	1830.98	623.198	120.004
20	de	3	GPH	www.fraunhofer.de	799	M	4.87735	D	13.3583	VD	19.5542	4331.85	1446.42	602.207	222.817	33.2591
21	de	3	GPH	www.dimdi.de	453	VD	9.98896	D	13.7452	VD	17.0484	18209.7	5955.05	2331.26	973.57	251.662
22	de	2	NPO	www.osteopathie.de	20	D	7.75	D	12.9252	VD	26.4393	17908.3	5808.3	2525.35	912.45	213.85
23	de	1	M	www.ndr.de	6549	E	2.95389	D	10.3091	D	41.8017	4023.09	1298.75	618.023	178.227	43.8562
24	de	4	PB	www.bloggerei.de	-	-	-	-	-	-	-	-	-	-	-	-
25	de	3	GPH	www.bfarm.de	469	VD	9.99574	VD	14.9188	VD	1.4822	12474.4	4266.16	1527.98	732.288	60.7058
26	de	3	GPH	www.umweltbundesamt.de	4296	D	5.64479	D	13.1294	VD	20.7992	3138.62	1041.76	433.468	163.654	23.8059
27	de	3	GPH	www.bundesregierung.de	24	D	8.375	D	13.9701	VD	17.5968	9881.71	3326.62	1387.62	509.292	71.2083
28	de	3	GPH	www.dfg.de	142	D	8.3662	VD	14.0285	VD	8.93459	10535.2	3494.83	1338.57	569.239	59.9859
29	de	1	M	www.zdf.de	437	E	3.57437	D	10.1444	D	43.042	9208.73	2974.54	1397.51	429.936	109.977
30	de	3	GPH	www.gesundheitsinformation.de	460	E	4.49783	D	11.4557	D	33.6417	8531.82	2853.46	1276.29	420.996	90.5565
31	de	2	NPO	www.degpt.de	7	D	8.42857	VD	14.6946	VD	7.94671	7021.57	2327.71	912.571	377.857	43.4286
32	de	3	GPH	www.bmel.de	18	VD	9.61111	VD	14.6756	VD	10.1082	15841.4	5278	2135	854.944	88
33	de	2	NPO	www.krebsgesellschaft.de	1328	D	7.41717	D	13.9879	VD	15.2491	6001.55	1997.6	800.666	323.496	40.8592
34	de	3	GPH	www.infektionsschutz.de	89	E	3.33708	D	11.8899	VD	27.6712	7486.88	2511.08	1061.39	379.101	72.1011
35	de	3	GPH	www.bvl.bund.de	342	VD	9.8655	VD	14.8407	VD	4.11225	30108.2	9524.12	3411.07	1704.11	94.7953
36	de	2	NPO	datenbank.degpt.de	1	M	5	VD	15	VD	0	1506	477	108	53	4
37	de	1	M	www.heise.de	8827	M	5.31619	D	10.9252	D	39.2096	4252.92	1405.21	662.015	196.863	37.5058
38	de	3	GPH	www.berlin.de	1741	E	3.56404	D	12.8284	VD	21.3578	2509.46	825.238	352.438	124.872	20.4756
39	de	3	GPH	www.auswaertiges-amt.de	-	-	-	-	-	-	-	-	-	-	-	-
40	de	3	GPH	www.mpg.de	3291	D	6.11212	D	12.7829	VD	28.329	6452.56	2161.18	965.263	321.664	51.254
41	de	3	GPH	www.tk.de	4347	M	5.26133	D	11.12	D	34.777	4453.6	1471.82	657.352	213.386	46.5666
42	de	2	NPO	www.krebshilfe.de	17	VD	8.82353	VD	14.8147	VD	2.03647	11222.4	3703.29	1505.94	623.706	43.5882
43	de	1	M	www.spektrum.de	63979	D	6.22545	D	12.0159	D	31.4932	3691.54	1220.81	546.033	183.352	31.8732
44	de	6	PO	www.thieme.de	2605	VD	9.70134	VD	14.8497	VD	2.32328	10065.4	3398.01	1241.84	535.251	54.2027
45	de	1	M	idw-online.de	185	VD	9.12432	VD	14.4414	VD	16.7686	12330.9	4168.52	1734.94	660.978	80.0757
46	de	2	NPO	www.ebm-netzwerk.de	125	D	6.024	D	10.5033	D	43.5664	1750.69	579.928	244.616	91.384	16.96
47	de	1	M	www.br.de	8706	E	3.82265	D	10.5741	D	41.2312	3202.42	1052.99	504.807	144.453	33.3694
48	de	6	PO	www.netdoktor.de	5193	M	4.85866	D	11.217	D	36.2209	8193.76	2704.55	1229.37	396.872	83.9268
49	de	1	M	www.tagesspiegel.de	13550	M	4.51284	D	10.735	D	40.303	3901.72	1294.59	620.426	175.603	37.8886
50	de	1	M	www.stern.de	11017	E	3.03068	D	12.1793	D	34.9002	5715.93	1893.98	911.679	259.003	46.6185
51	de	2	NPO	www.dbl-ev.de	260	VD	9.33462	VD	14.681	VD	7.59935	13062.8	4237.27	1688.74	663.723	73.4615
52	de	3	GPH	www.uni-kiel.de	342	D	6.33918	D	13.4363	VD	16.5065	4174.79	1384.26	561.36	224.865	35.9064
53	de	3	GPH	www.uni-goettingen.de	57916	D	6.0951	D	13.3909	VD	16.5824	1946.09	645.235	263.468	102.888	17.2969
54	de	3	GPH	www.verwaltungsvorschriften-im-internet.de	177	VD	9.55932	VD	14.0051	VD	17.0524	35194.6	11549.8	5052.23	1745.18	247.876
55	de	2	NPO	www.herzstiftung.de	110	E	3.20909	D	10.2411	D	41.9201	62445.7	20101.6	9753.35	2753.1	836.327
56	de	3	GPH	www.pei.de	341	VD	9.87097	VD	14.4836	VD	12.093	10845.8	3629.62	1451.19	589.493	70.6276
57	de	6	PO	www.pixelio.de	-	-	-	-	-	-	-	-	-	-	-	-
58	de	3	GPH	www.pharmazeutische-zeitung.de	6663	D	8.2814	VD	14.3346	VD	16.926	9817.97	3305.45	1368.74	534.598	73.1802
59	de	3	GPH	www.aponet.de	4450	VE	1.4818	D	13.9638	VD	20.4713	6759.64	2247.03	947.686	366.559	49.184
60	de	3	GPH	www.mh-hannover.de	2358	VD	9.43893	VD	14.3153	VD	8.12162	4492.84	1522.8	589.148	244.259	36.5577
61	de	3	GPH	www.klinikum.uni-heidelberg.de	2374	VD	9.68745	VD	14.8166	VD	2.92571	16608.9	5777.28	2017.57	1034.48	56.289
62	de	3	GPH	www.ovgu.de	8495	D	6.26416	D	13.3952	VD	18.0134	6021.1	1992.25	829.045	310.503	49.356
63	de	3	GPH	www.bundesaerztekammer.de	3453	D	8.47263	D	13.1246	VD	21.9212	2547.02	838.27	353.558	129.196	19.269
64	de	3	GPH	www.krebsinformationsdienst.de	988	M	5.06883	D	11.5709	D	30.2843	12016.1	3961.91	1725.53	586.506	119.04
65	de	2	NPO	www.carstens-stiftung.de	52	M	4.5	D	11.6368	VD	25.1697	1055.5	348.923	147.692	54.1538	9.19231
66	de	1	M	www.t-online.de	76137	E	3.09292	D	10.6008	D	41.7893	2258.44	744.209	358.813	101.231	22.195
67	de	2	NPO	www.darmkrebs.de	600	E	3.70333	D	13.2563	VD	18.7923	6149.2	2038.29	859.5	330.448	42.2317
68	de	1	M	www.deutschlandfunk.de	10	E	3.1	D	12.399	VD	27.5701	14887.5	4851.4	2162.4	691.7	116.7
69	de	2	NPO	www.dgzmk.de	44	VD	9.61364	D	13.8621	VD	16.7242	6959.66	2257.27	921.386	355.25	53.3182
70	de	6	PO	www.springermedizin.de	304420	D	7.58263	D	13.3387	VD	25.1803	936.719	330.063	137.946	55.0107	9.15409
71	de	3	GPH	www.fli.de	135	D	6.17778	D	11.2966	VD	16.5512	6156.42	2146.08	859.6	342.474	42.9037
72	de	3	GPH	www.impfen-info.de	88	D	5.85227	D	12.2488	VD	28.8564	5852.19	1899.47	825.205	292.318	48.2159
73	de	2	NPO	www.kinderaerzte-im-netz.de	1070	D	7.97944	D	13.8534	VD	13.3159	4696.24	1518.41	585.583	262.276	28.2318
74	de	3	GPH	www.gesundheitsforschung-bmbf.de	709	D	8.48237	VD	14.3376	VD	11.09	13935.6	4634.06	1806.06	763.944	93.6587
75	de	3	GPH	www.med.uni-magdeburg.de	5961	D	6.62775	D	12.5443	VD	24.0242	2278.76	770.603	317.669	118.698	19.508
76	de	4	PB	www.topblogs.de	-	-	-	-	-	-	-	-	-	-	-	-
77	de	6	PO	www.thieme-connect.de	39646	VD	9.60493	D	13.2856	VD	22.6956	5716.38	1994.51	853.105	312.543	62.2488
78	de	3	GPH	www.hamburg.de	2350	D	5.75915	D	13.1662	VD	22.2429	3052.5	1013.89	432.003	155.908	23.3089
79	de	3	GPH	www.svr-gesundheit.de	-	-	-	-	-	-	-	-	-	-	-	-
80	de	2	NPO	www.felix-burda-stiftung.de	25	M	4.64	D	11.3813	D	35.2115	2912.68	973.44	435	144.08	25.4
81	de	6	PO	www.onmeda.de	49259	M	4.72943	VD	14.0337	VD	12.8668	2761.75	914.203	368.469	148.277	19.9978
82	de	6	PO	www.tcmklinik.de	50	E	4.46	VD	14.218	VD	21.0093	5054.76	1681.98	727.1	275.34	36.9
83	de	6	PO	www.gesundheit.de	45022	E	4.09671	D	12.1669	VD	28.2988	849.758	271.487	117.374	41.6031	8.14326
84	de	3	GPH	www.dkfz.de	21	VD	10	VD	15	VD	0	31143	10809.9	3731.33	1898.9	87.619
85	de	3	GPH	www.uniklinik-freiburg.de	401	VD	9.43641	D	12.0194	VD	21.9941	8970.74	3018.39	1198.18	491.19	158.167
86	de	8	PC	www.bayer.de	15	M	4.53333	D	12.4252	VD	23.8947	3427.13	1143.53	476.867	183.467	25.2
87	de	4	PB	www.bloggeramt.de	-	-	-	-	-	-	-	-	-	-	-	-
88	de	3	GPH	www.uke.de	519	VD	9.10019	VD	14.4782	VD	6.92196	34809.9	11913.7	4133.23	2158.2	96.368
89	de	3	GPH	www.blaek.de	210	VD	9.14762	VD	14.4808	VD	6.23789	41576.2	14101.1	4730.26	2395.4	78.719
90	de	3	GPH	www.klinikum.uni-muenchen.de	864	VD	9.13079	VD	14.1859	VD	12.7998	5640.18	1899.03	767.787	304.683	48.2558
91	de	1	M	www.bild.de	9700	E	2.87577	D	10.2975	D	42.6668	3272.11	1067.45	519.03	144.657	37.5454
92	de	3	GPH	www.uni-muenster.de	15250	D	7.57089	D	12.875	VD	21.4779	3134.69	1035.88	435.193	160.439	31.8791
93	de	3	GPH	www.uk-koeln.de	699	D	7.35193	D	12.4716	VD	26.7303	3408.51	1160.97	470.499	191.32	22.1946
94	de	3	GPH	www.uni-due.de	399	VD	8.50877	D	13.4885	VD	18.1475	10629	3540.39	1523.4	537.11	98.7343
95	de	6	PO	www.lifeline.de	1516	VE	2.08839	D	13.2473	VD	24.5011	13174.7	4360.02	1862.73	687.805	107.164
96	de	1	M	www.taz.de	4128	M	5.03295	D	10.7206	D	39.9256	3812.99	1265.42	602.12	172.278	37.7968
97	de	3	GPH	www.gkv-spitzenverband.de	461	VE	2.05206	M	8.11516	VD	10.4208	229.703	74.7093	28.4534	11.2885	1.70282
98	de	2	NPO	www.internisten-im-netz.de	4730	E	3.40634	VD	14.8477	VD	6.04582	4813.26	1587.69	596.461	275.811	31.9793
99	de	1	M	www.presseportal.de	40931	D	5.95717	D	12.1304	D	30.6678	3970.78	1285.36	567.365	190.867	32.859
100	de	3	GPH	www.bfs.de	277	VD	9.91336	VD	14.9693	VD	2.29958	20367.2	6716.68	2525.48	1143.32	107.96
101	de	2	NPO	www.dguv.de	34	VD	10	VD	14.9926	VD	1.57903	11042.8	3635.88	1333.62	621.059	62.2941
102	de	2	NPO	www.dgpraec.de	271	D	6.71956	D	12.8861	VD	26.5993	3041.45	991.786	436.277	153.07	26.6347
103	de	3	GPH	tu-dresden.de	7939	D	6.8622	D	13.4652	VD	16.2887	3221.75	1064.21	431.953	168.204	26.7676
104	de	2	NPO	www.daegfa.de	153	D	6.47712	D	13.195	VD	24.1358	7604.4	2571.59	1084.67	398.157	61.0654
105	de	3	GPH	www.drugcom.de	145	D	6.82759	D	12.4737	D	33.3004	11053.6	3659.08	1659.16	571.055	101.669
106	de	2	NPO	www.bptk.de	74	VD	9.91892	VD	14.2339	VD	15.2035	15425.4	5145.59	2088.38	812.689	108.432
107	de	2	NPO	www.stiftung-gesundheit.de	81	M	5.23457	D	11.9122	D	34.221	1507.58	495.333	231.012	72.4074	13.4691
108	de	2	NPO	www.deutsche-diabetes-gesellschaft.de	2265	D	7.93598	D	13.6842	VD	16.469	1654.02	537.701	225.943	84.0843	13.672
109	de	8	PC	mein.sanofi.de	265	D	7.24906	D	13.4959	VD	16.2635	2347.4	784.06	326.336	123.955	18.566
110	de	2	NPO	www.fasd-fachtagung.de	7	D	6.71429	D	10.6416	D	41.4447	4157.71	1380.86	659.857	188.857	39.7143
111	de	3	GPH	ptaforum.pharmazeutische-zeitung.de	3182	D	6.16908	D	13.1669	VD	26.1444	9150.32	3058.45	1329.8	478.253	76.2454
112	de	3	GPH	www.medizin.uni-tuebingen.de	1786	D	8.31019	D	13.9488	VD	11.6684	5120.88	1754.08	691.014	283.734	37.1786
113	de	2	NPO	www.nabu.de	114	E	2.70175	D	10.7192	D	39.5767	1359.44	450.044	210.684	62.7368	13.0439
114	de	2	NPO	www.aidshilfe.de	393	D	6.55471	D	12.1917	VD	28.1948	5515.64	1846.2	825.336	264.768	49.2188
115	de	3	GPH	www.kvb.de	1	VD	10	VD	15	VD	0	29372	9868	3482	1664	166
116	de	2	NPO	www.bertelsmann-stiftung.de	1673	D	6.51225	D	13.1348	VD	22.9785	3083.08	1033.56	439.209	157.66	24.5224
117	de	6	PO	www.apotheken.de	-	-	-	-	-	-	-	-	-	-	-	-
118	de	3	GPH	www.dak.de	122	E	3.68852	D	13.8819	VD	13.1032	9157.45	3017.83	1191.81	491.393	60.3279
119	de	3	GPH	www.fu-berlin.de	1012	M	5.15316	D	12.3218	D	29.5639	5181.18	1732.6	775.318	252.05	42.0761
120	de	3	GPH	www.iqwig.de	184	VD	9.66304	VD	14.8475	VD	11.6914	10138.4	3445.97	1388.54	556.842	62.5272
121	de	2	NPO	www.clementine-kinderhospital.de	41	VD	8.92683	D	13.2971	VD	20.5391	9953.76	3353.78	1395.83	521.268	81.0488
122	de	2	NPO	www.vfp.de	679	D	6.12224	D	11.1818	D	37.2114	10349.9	3461.61	1645.69	473.913	94.377
123	de	3	GPH	www.med.uni-rostock.de	407	VD	9.81081	VD	14.878	VD	1.39287	5279.97	1865.95	561.236	338.764	11.2727
124	de	6	PO	www.terminland.de	-	-	-	-	-	-	-	-	-	-	-	-
125	de	2	NPO	www.bapp-ev.de	88	VD	10	VD	15	VD	3.62989	7680.24	2579.07	962.636	415.08	49.0227
126	de	2	NPO	www.buergerhospital-ffm.de	43	VD	8.55814	D	13.4407	VD	20.0746	11698.8	3927.74	1623.44	619.744	90.3023
127	de	3	GPH	www.dzif.de	678	D	7.01475	D	13.4345	VD	19.1118	3099.51	1045.88	436.972	159.156	23.8938
128	de	6	PO	www.femmestyle.de	130	E	3.43846	D	11.3003	D	37.0794	9071.39	2907.58	1333.61	435.638	89.3154
129	de	6	PO	www.estheticon.de	10108	VD	8.67125	D	12.8275	D	30.1485	6061.42	2053.83	948.981	312.459	47.9761
130	de	3	GPH	www.uni-rostock.de	67	M	5.04478	D	12.8199	VD	22.4614	2326.96	759.925	330.866	112.97	18.2388
131	de	3	GPH	www.uni-duesseldorf.de	55	VD	9.45455	VD	14.6585	VD	9.42431	5848.04	2000.95	790.982	319.055	35.9818
132	de	2	NPO	www.dzvhae.de	82	VD	8.5	D	13.3072	VD	24.1675	3487.38	1141	485.805	181.976	27.1098
133	de	6	PO	www.oekotest.de	3498	E	3.40223	D	11.1659	D	37.8191	6696.12	2141.41	981.129	313.909	64.468
134	de	6	PO	www.kvc-verlag.de	7	E	2.71429	D	13.3609	VD	21.7481	4321.29	1422.57	587.714	231.857	31.5714
135	de	6	PO	www.altruja.de	19	E	4.05263	D	11.5148	D	35.0396	4645.16	1601.84	737.842	226.368	42.5789
136	de	3	GPH	www.ruhr-uni-bochum.de	893	D	7.80179	D	12.9076	VD	20.4293	5357.05	1715.01	709.793	264.681	45.785
137	de	3	GPH	www.kvwl.de	337	D	7.35015	D	13.5618	VD	20.3119	4310.69	1430.09	603.73	218.715	30.4748
138	de	2	NPO	www.daab.de	15	E	3.8	D	13.9905	VD	18.1632	15662.9	5224.93	2123.27	846.733	122.2
139	de	2	NPO	www.hochdruckliga.de	62	VD	8.56452	D	13.7861	VD	22.5398	10486.6	3443.89	1444.44	561.645	91.2419
140	de	2	NPO	www.rheuma-liga.de	795	M	5.43522	D	12.4032	VD	25.8136	3371.61	1133.1	490.36	169.955	31.9522
141	de	2	NPO	www.frauenaerzte-im-netz.de	1434	D	6.13459	VD	14.941	VD	3.96616	6543.41	2110.85	795.006	371.98	35.5
142	de	3	GPH	www.uniklinika.de	10	D	6.6	D	13.5752	VD	17.3527	6713.5	2285.3	960.7	343	40.7
143	de	3	GPH	www.lgl.bayern.de	8270	VD	9.99565	VD	14.9961	VD	0.188049	13872.5	4585.46	1527.54	909.778	30.9409
144	de	6	PO	www.mabuse-verlag.de	39	VD	9.92308	D	13.5578	VD	22.5607	17917.3	5949.51	2515.77	933.205	142.59
145	de	2	NPO	www.bdh-online.de	41	VD	9.53659	VD	14.4624	VD	12.175	11484.9	3798.1	1544	606.976	86.2439
146	de	2	NPO	www.deutsche-depressionshilfe.de	5	VD	8.8	VD	14.2142	VD	12.6452	12634.6	4284.6	1694	687.2	98.8
147	de	6	PO	www.curado.de	2820	D	6.03333	D	13.6286	VD	23.1486	5026.69	1674.22	717.11	268.18	38.3312
148	de	3	GPH	www.kzbv.de	33	D	7.54545	D	13.848	VD	19.4167	8181.7	2707.97	1132.33	432.485	59.5455
149	de	2	NPO	www.openpetition.de	407	D	5.94349	D	11.8565	VD	26.5582	4369.06	1439.31	610.381	212.853	38.8771
150	de	6	PO	www.yoga-vidya.de	217	M	5.37327	D	10.9092	D	40.0308	25721.2	8683.06	4282.87	1158.24	278.806
151	de	6	PO	www.deutsche-apotheker-zeitung.de	4921	VD	9.75025	VD	14.2075	VD	17.1109	16264.5	5542.5	2280.51	885.839	123.232
152	de	3	GPH	www.patienten-information.de	425	E	3.25412	D	11.3323	D	30.8193	10363.4	3435.03	1488.99	512.193	115.045
153	de	1	M	www.computerbild.de	189	VE	2.2963	D	11.0463	D	39.5723	3329.67	1098.07	523.651	156.153	33.4921
154	de	1	M	www.wissenschaft.de	2807	D	6.43213	D	11.1682	D	32.6426	4568.3	1456.79	651.055	215.929	41.6655
155	de	3	GPH	www.kindergesundheit-info.de	21	D	7.14286	D	13.5177	VD	22.273	13058.4	4287.33	1834.29	667.238	98.2857
156	de	3	GPH	www.uniklinik-duesseldorf.de	532	VD	9.65789	VD	14.8845	VD	1.64815	11852.4	4141.41	1509.29	705.872	53.4286
157	de	3	GPH	www.tum.de	9510	D	7.09306	D	11.9954	D	31.8192	4873.95	1600.57	706.683	242.281	45.3859
158	de	6	PO	www.mabuse-buchversand.de	76	VD	9.44737	VD	14.4347	VD	15.9339	15965.2	5328.7	2204.07	873.408	104.408
159	de	3	GPH	www.mri.tum.de	41	VD	9.78049	VD	14.677	VD	7.54873	8425.17	2837	1090.07	479.951	52.7073
160	de	6	PO	www.klinikum-goerlitz.de	36	D	5.69444	D	12.6107	VD	26.1254	5270.22	1746.47	631.722	309.806	24.5
161	de	3	GPH	www.aekno.de	432	D	6.97685	D	13.7412	VD	15.9413	5158.65	1694.31	685.301	272.062	33.0255
162	de	6	PO	www.gettyimages.de	924	VE	1.94156	VD	14.663	VD	-0.0194805	311.356	93.0162	24.1299	13.7002	0.961039
163	de	2	NPO	www.agtcm.de	2	VD	9.5	D	13.2505	VD	28.172	10080	3489.5	1504	583	94.5
164	de	3	GPH	www.bmu.de	-	-	-	-	-	-	-	-	-	-	-	-
165	de	6	PO	www.beepworld.de	-	-	-	-	-	-	-	-	-	-	-	-
166	de	2	NPO	www.dgppn.de	82	VD	9.80488	VD	14.6757	VD	10.6243	11542.9	3873.61	1563.39	627.195	72.9878
167	de	6	PO	www.augenportal.de	31	D	6.51613	VD	14.4976	VD	10.2038	7843.55	2661.77	1060.68	432.968	51.3226
168	de	6	PO	www.praxis-dr-klima.de	7	VD	10	VD	14.7253	VD	6.85329	5713.71	1918.57	747.429	320.714	43.2857
169	de	6	PO	www.tcm-homburg.de	19	VD	9.94737	D	13.5904	VD	23.2872	3484.37	1170.21	488.579	196	30.2632
170	de	6	PO	m.jameda.de	334	-	-	-	-	-	-	-	-	-	-	-
171	de	6	PO	www.schmerztherapie-baden-baden.de	11	VD	9.27273	D	13.9745	VD	19.4843	6478.73	2149	885.364	352.818	51.7273
172	de	6	PO	www.mehrzahn.de	15	M	4.53333	D	11.7513	D	30.4629	1106.13	371.867	159.6	55.8	11.3333
173	de	6	PO	www.aghasadeh.de	12	D	8.16667	D	11.9718	VD	29.3713	5418	1835.83	797.667	276	51
174	de	6	PO	www.helios-gesundheit.de	18763	D	6.22267	D	13.1194	VD	20.1479	1919.84	645.356	267.659	102.364	15.9882
175	de	2	NPO	www.dgparo.de	66	VD	8.80303	D	13.089	VD	23.2166	10572	3543.55	1503.42	548.712	84.3182
176	de	3	GPH	www.unimedizin-mainz.de	380	D	7.57632	D	13.7582	VD	11.2471	7323.04	2481.55	927.871	416.337	43.1789
177	de	2	NPO	www.dhs.de	27	VD	9.55556	D	13.134	VD	20.1452	17824.3	5722.48	2368.81	852.556	146.481
178	de	2	NPO	www.dmkg.de	34	VD	9.20588	VD	14.4497	VD	13.2748	7800.5	2577.38	1046.21	418.588	54.5882
179	de	6	PO	primus-akademie.de	14	D	6.71429	VD	14.6433	VD	6.41271	1848.21	630.5	247.214	102.429	11.2857
180	de	2	NPO	www.schlaganfall-hilfe.de	132	M	5.13636	D	11.3617	D	35.024	4301.43	1420.42	641.795	208.477	42.4242
181	de	3	GPH	www.uni-regensburg.de	57	D	7.96491	D	13.7047	VD	14.7621	4234.04	1421.28	586.649	224.035	38.8596
182	de	2	NPO	www.transparency.de	44	D	7.09091	D	13.5558	VD	19.3243	5195.77	1728	729.977	271.795	42.5682
183	de	3	GPH	www.uksh.de	168185	D	6.4418	VD	14.936	VD	0.147177	1060.41	378.364	110.527	72.6337	2.03955
184	de	3	GPH	www.egms.de	2499	VD	9.94318	D	13.5063	VD	19.7967	17298.9	5863.32	2443	925.87	155.145
185	de	6	PO	www.fitforfun.de	6962	VE	2.00761	D	10.9118	D	38.9355	3803.5	1232.88	586.254	168.239	36.6099
186	de	6	PO	www.gelbeseiten.de	75502	D	5.63295	D	11.4381	D	42.9606	1762.07	552.792	279.2	75.536	14.04
187	de	6	PO	www.shamans-of-the-new-world.de	27	E	4.07407	D	10.5999	D	36.8227	1580.56	533.519	251.259	69.8148	12.8519
188	de	6	PO	shamans-of-the-new-world.de	30	E	3.9	D	10.3582	D	37.7316	1180.47	398.633	188.033	51.8	9.73333
189	de	6	PO	www.zukunftsinstitut.de	75	D	6.46667	D	11.5149	D	32.7203	6876	2264.08	1021.61	323.493	62.9333
190	de	3	GPH	www.familienplanung.de	52	VE	1.40385	D	12.8976	VD	25.5053	12950.3	4277.79	1846.83	643.673	100.481
191	de	3	GPH	www.uk-essen.de	1002	VD	8.92914	D	13.7472	VD	17.6388	3690.83	1255.49	515.424	200.226	34.9581
192	de	6	PO	www.crm.de	26	D	5.69231	D	12.3738	VD	28.2106	3241.77	1082.04	471.654	170.731	31.6154
193	de	2	NPO	www.hebammenverband.de	15	VD	8.93333	D	13.3715	VD	21.2731	4804.2	1594.27	634.2	264.133	36.7333
194	de	3	GPH	www.uni-tuebingen.de	-	-	-	-	-	-	-	-	-	-	-	-
195	de	3	GPH	www.uni-heidelberg.de	440	D	8.23864	D	13.4092	VD	21.6333	9739.75	3277	1410.18	505.311	80.2205
196	de	2	NPO	www.vkhd.de	48	D	8.0625	D	13.2932	VD	23.9935	4668.88	1547.92	669.021	245.896	43.1458
197	de	6	PO	www.blutegel.de	8	D	8.125	D	11.8462	D	31.6011	12202.4	4386.38	1944.5	674.875	130.625
198	de	2	NPO	www.achse-online.de	40	D	6.575	VD	14.684	VD	14.685	8256.88	2755.78	1141.75	443.5	50.7
199	de	6	PO	www.portal-der-schoenheit.de	365	D	5.88493	D	11.9224	D	30.9842	7248.52	2404.03	1078.21	354.715	70.3288
200	de	3	GPH	www.uniklinikum-leipzig.de	1053	D	8.2716	D	13.919	VD	12.6581	5025.94	1694.83	672.315	270.177	36.8319
201	de	2	NPO	www.dgsp.de	-	-	-	-	-	-	-	-	-	-	-	-
202	de	2	NPO	www.lungenaerzte-im-netz.de	3216	D	8.12065	D	13.9255	VD	19.8876	4095.29	1357.09	567.173	216.886	29.282
203	de	3	GPH	www.uni-ulm.de	6775	D	5.64148	D	12.8806	VD	21.4012	3077.99	1036.14	439.876	159.22	24.2677
204	de	6	PO	www.medizinfo.de	4287	D	6.23863	D	13.5842	VD	19.8502	3898.53	1302.89	545.272	210.647	31.767
205	de	2	NPO	www.deutschepsychotherapeutenvereinigung.de	35	D	8.42857	D	13.2265	VD	17.6398	4148.94	1383.11	558.514	213.371	30.5429
206	de	2	NPO	www.dgvs.de	11	VD	10	VD	14.6834	VD	7.96718	16967.9	5789.45	2298.82	930.273	102.091
207	de	3	GPH	www.bzaek.de	324	D	8.28086	D	12.3959	VD	29.1211	8842.52	2800.61	1260.85	423.256	77.108
208	de	6	PO	www.psychotherapeutische-praxis-ewald-cloer.de	4	VD	10	VD	14.9467	VD	2.85325	2528.75	859.75	300.75	146.25	20.25
209	de	6	PO	www.mbn-shop.de	33	D	6.33333	VD	14.4118	VD	9.67815	1842.45	589.03	219.333	101.333	14.7273
210	de	2	NPO	www.degum.de	-	-	-	-	-	-	-	-	-	-	-	-
211	de	6	PO	www.naturavetal.de	86	E	3.86047	D	12.5347	D	31.5814	4409.57	1476.84	686.035	211.163	36.407
212	de	2	NPO	www.pneumologie.de	1	VD	10	D	11.782	VD	28.219	32295	11097	4667	1700	368
213	de	6	PO	www.dr-gumpert.de	8565	E	4.11267	D	12.7647	VD	28.9351	12600.4	4189.89	1867.13	643.134	107.05
214	de	3	GPH	www.barmer.de	185	E	3.21081	D	12.5491	VD	28.7418	12751.2	4185.94	1821.81	648.843	118.492
215	de	6	PO	wiki.yoga-vidya.de	2904	E	3.14394	D	12.5252	VD	28.3675	10012.3	3370.08	1568.66	476.138	89.3289
216	de	3	GPH	www.aerztekammer-bw.de	40	VD	9.35	VD	14.1702	VD	12.4361	29600.6	9689.98	3930.82	1514.1	245.975
217	de	1	M	www.morgenpost.de	7325	D	5.61283	D	12.4639	D	31.2909	4718.36	1516.69	702.537	213.963	36.5747
218	de	2	NPO	www.telefonseelsorge.de	-	-	-	-	-	-	-	-	-	-	-	-
219	de	6	PO	www.preetz-hypnose.de	272	M	5.02574	D	11.2852	D	36.031	4509.79	1467.56	678.89	209.699	39.0625
220	de	2	NPO	www.dha-allergien.de	35	D	6	D	13.0856	VD	25.7912	7222	2426.26	1038.11	381.971	59.3714
221	de	2	NPO	www.physio-deutschland.de	9	D	5.66667	VD	14.9791	VD	5.96678	6601.89	2212.11	831.444	381	41.4444
222	de	6	PO	www.datenschutzbeauftragter-info.de	18	D	6.66667	D	12.1137	D	32.8216	12789.5	4221.44	1952.17	619.444	124.333
223	de	8	PC	www.vfa.de	97	VD	9.09278	VD	14.2834	VD	17.4734	17583.9	5859.54	2441.03	930.361	123.072
224	de	2	NPO	www.aps-ev.de	18	D	8.44444	D	13.864	VD	12.1619	11974.4	4054.28	1598.67	631.111	87.6667
225	de	2	NPO	www.profamilia.de	121	M	4.57025	D	12.3382	VD	17.2997	6596.46	2207.74	918.901	339.777	47.0165
226	de	3	GPH	www.embryotox.de	313	VD	9.99361	VD	14.8349	VD	1.69068	30072.4	9179.05	2770.55	1008.23	43.2907
227	de	2	NPO	www.peta.de	1011	M	5.45005	D	11.1636	D	36.7412	4936.62	1618.45	754.404	223.239	46.8318
228	de	2	NPO	www.dggg.de	216	D	7.83333	D	12.7991	VD	23.3268	2781.09	930.949	392.491	146.81	20.5833
229	de	2	NPO	www.aerzte-ohne-grenzen.de	794	D	6.83249	D	11.4718	D	33.7903	3361.33	1148.89	526.831	156.966	29.5113
230	de	2	NPO	www.ugb.de	119	D	8.02521	D	13.5735	VD	22.6026	15409	5069.18	2125.87	822.647	128.504
231	de	3	GPH	www.uniklinikum-dresden.de	950	VD	9.26632	VD	14.4422	VD	8.70999	6471.38	2176.32	853.992	353.568	44.8768
232	de	2	NPO	www.divi.de	120	D	8.15	D	13.6044	VD	15.6577	3281.39	1112.34	454.6	170.867	24.1167
233	de	6	PO	www.buzer.de	3369	VD	9.91956	VD	14.4597	VD	16.3707	49831.1	16424.8	7209.65	2475.24	242.912
234	de	6	PO	liberatelife.de	7	VE	1	M	9.138	D	46.2453	8783.71	2949.71	1401.71	386.857	112.857
235	de	6	PO	www.paracelsus.de	1044	D	7.17816	D	12.5553	VD	21.8524	13860.9	4585.06	1992.77	675.27	107.306
236	de	3	GPH	www.uni-marburg.de	247	VD	9.71255	D	13.6822	VD	18.4873	8537.65	2833.04	1162.26	450	83.7854
237	de	6	PO	www.mediclin.de	3	M	5.33333	VD	14.8903	VD	14.029	6630	2268.67	908.667	391	45.6667
238	de	2	NPO	www.afgis.de	-	-		-	-	-	-	-	-	-	-	-
239	de	8	PC	www.regumed.de	1	VD	10	D	13.496	VD	19.939	5376	1874	750	308	54
240	de	1	M	www.berliner-zeitung.de	4	M	5.25	D	11.5188	D	35.7623	7798	2611.75	1201.75	382	79.75
241	de	2	NPO	arriba-genossenschaft.de	1	VD	10	VD	14.099	VD	15.568	4336	1473	570	253	43
242	de	3	GPH	www.uni-hohenheim.de	-	-	-	-	-	-	-	-	-	-	-	-
243	de	2	NPO	www.augeninfo.de	-	-	-	-	-	-	-	-	-	-	-	-
244	de	3	GPH	www.isc.fraunhofer.de	103	D	6.38835	VD	14.3614	VD	9.89484	4664.53	1571.7	616.146	253.515	30.0097
245	de	6	PO	www.heilpraktiker-wiesbaden-boettcher.de	2	VD	9.5	VD	15	VD	13.2655	3174.5	1091	428	188.5	21.5
246	de	2	NPO	www.therapie.de	1280	VD	8.50781	D	13.9329	VD	12.3987	7700.29	2566.3	982.377	418.304	52.6891
247	de	2	NPO	www.derma.de	-	-	-	-	-	-	-	-	-	-	-	-
248	de	2	NPO	www.bag-selbsthilfe.de	16	D	7.6875	D	13.6203	VD	19.9461	10370.1	3479.12	1442.5	534.812	68.25
249	de	3	GPH	www.kgu.de	2975	VD	9.5442	VD	14.7745	VD	1.78646	46604.1	16247	5059	2966.4	93.8612
250	de	2	NPO	www.weisse-liste.de	98170	VD	9.99912	VD	14.9954	VD	0.337554	15707	5245.16	2001.45	873.032	43.6708
251	de	6	PO	de.doctena.de	-	-	-	-	-	-	-	-	-	-	-	-
252	de	2	NPO	www.homoeopathie-zertifikat.de	65	VD	9.72308	D	12.8899	D	29.8652	13045	4444.6	2041.83	638.262	92.2
253	de	6	PO	www.medi-manage-shop.de	4	E	4.25	D	13.3027	VD	21.318	1274.5	422.5	189.75	62.25	8
254	de	2	NPO	www.bdp-verband.de	38	D	7.78947	D	13.6359	VD	16.6453	4939.61	1648.03	685.158	251.5	39.3947
255	de	3	GPH	www.ukb.uni-bonn.de	1313	D	7.47525	VD	14.2937	VD	9.55337	11221.6	3649.88	1407.04	602.546	77.4082
256	de	2	NPO	www.dgpt.de	4	D	8	D	13.5348	VD	17.4605	48118.5	15851.8	6720.5	2395.25	491.75
257	de	2	NPO	www.dgpalliativmedizin.de	308	D	7.57792	D	13.3121	VD	17.5785	2631.69	860.731	357.406	130.662	21.237
258	de	2	NPO	www.initiative-qualitaetsmedizin.de	12	D	7.41667	D	13.5112	VD	15.7717	5923.92	1901.33	963.5	248.5	23.5833
259	de	6	PO	forarex.de	13	M	5.30769	D	10.4299	D	37.3972	2376.38	827.077	374.154	112.231	36.9231
260	de	3	GPH	www.uniklinik-ulm.de	500	D	8.044	VD	14.0723	VD	13.2572	10257.8	3489.18	1356	575.9	73.494
261	de	6	PO	www.heilpraxisnet.de	19794	M	4.78731	D	11.8305	D	33.8298	3973.29	1311.3	599.746	192.424	35.9017
262	de	6	PO	www.vita-animal.de	33	E	3.81818	D	11.8442	VD	25.9413	1466.61	489.758	212.364	72.4545	13.4242
263	de	7	O	foralex.de	6	VD	9	M	8.85	D	43.885	4018	1404	646	186	72
264	de	3	GPH	isgwww.cs.uni-magdeburg.de	16	D	6.125	VD	14.7067	VD	4.4655	989.5	337.562	133	57.0625	7.4375
265	de	3	GPH	publica.fraunhofer.de	27407	D	6.92039	D	13.94	VD	12.3166	2023.61	656.877	261.7	105.053	15.0863
266	de	6	PO	wp.vita-animal.de	-	-	-	-	-	-	-	-	-	-	-	-
267	de	1	M	www.fr.de	3436	E	3.60885	D	10.261	D	43.0229	3959.19	1307.85	630.614	177.287	40.4686
268	de	2	NPO	www.zwaenge.de	20	D	6.65	D	11.922	D	33.0119	5906.55	1945.8	891.9	281.85	50.45
269	de	3	GPH	www.uni-greifswald.de	222	D	6.21171	D	12.4362	VD	26.5464	2584.25	842.414	359.401	127.869	22.3153
270	de	6	PO	www.webwiki.de	-	-	-	-	-	-	-	-	-	-	-	-
271	de	2	NPO	dzhk.de	1011	D	7.93076	D	13.4849	VD	22.2968	3433.16	1141.66	498.046	181.999	25.001
272	de	2	NPO	www.wwf.de	-	-	-	-	-	-	-	-	-	-	-	-
273	de	2	NPO	www.dakj.de	163	D	7.40491	D	13.1588	VD	21.6875	3117.5	1036.11	446.117	156.847	26.8037
274	de	3	GPH	www.muenchen.de	-	-	-	-	-	-	-	-	-	-	-	-
275	de	2	NPO	www.ifk.de	3	E	3.33333	D	12.7607	VD	24.34	2304.33	770.333	318.333	119.667	18.6667
276	de	2	NPO	www.tinnitus-liga.de	12	VD	8.66667	VD	14.3923	VD	19.4782	13349.2	4407.25	1850.75	740	97.1667
277	de	1	M	www.stuttgarter-zeitung.de	4594	M	4.55072	D	10.7707	D	41.4035	3146.04	1044.03	503.664	143.435	30.909
278	de	2	NPO	cms.augeninfo.de	19	M	4.94737	D	11.4234	D	35.71	3092.16	1016.95	468.632	144.737	27.2105
279	de	6	PO	www.chefkoch.de	33845	VE	1.23779	E	7.69266	D	53.3418	2591.31	764.883	379.977	95.9753	46.4825
280	de	2	NPO	openjur.de	33	VD	10	D	12.1672	D	34.8262	43679.6	14312.2	6580.52	2107.79	348.182
281	de	3	GPH	www.dlr.de	40985	M	5.49718	D	12.2149	D	32.5961	3845.88	1281.58	597.886	180.093	30.4546
282	de	6	PO	www.naturheilpraxis-petradummel.de	3	M	4.66667	D	12.347	VD	25.1027	9836.33	3235	1444	486	94.6667
283	de	6	PO	kokosöl-haare.de	2	VE	2	M	8.612	D	53.893	3814	1265	675.5	143	41
284	de	2	NPO	stiftung-kinderlaecheln.de	7	D	5.57143	D	11.5299	D	36.7299	3104.71	1043.43	483.714	145.857	22
285	de	6	PO	www.loewenherz-redaktion.de	23	E	2.6087	D	11.1518	D	37.1791	4256.57	1398	628.174	207.087	48.1739
286	de	2	NPO	www.aktion-mensch.de	3	E	4.33333	D	10.255	D	45.9047	1519.67	508	262.333	61.6667	13.3333
287	de	2	NPO	www.dgsv.de	18	D	5.72222	D	12.4055	VD	23.5506	3461.33	1155.33	491.667	166.5	31.7222
288	de	2	NPO	www.homoeopathie-qualitaet.de	1	VD	10	D	13.309	VD	27.498	6660	2238	986	347	50
289	de	2	NPO	homoeopathie-qualitaet.de	3	VD	10	D	13.375	VD	27.364	6696	2248	990	350	50
290	de	6	PO	www.glasstotouch.de	7	E	3.42857	D	13.0107	VD	23.1951	874.143	287.714	121.714	44.8571	7.28571
291	de	6	PO	www.dambiro.de	63	VE	2	D	10.9882	D	38.6419	973.254	330.794	155.476	46.746	10.0794
292	de	6	PO	www.mydambiro.de	12	VE	1.58333	M	9.73467	D	48.074	6713.67	2224.75	1115.17	292.417	73.5
293	de	8	PC	www.medical-index.de	17	D	5.58824	D	11.9668	D	31.9126	1840.71	607.882	266.706	93.1176	17.8235
294	de	6	PO	www.nikobochum.de	15	D	6.8	VD	14.4723	VD	9.25693	2478.87	828.733	322.6	138	17.6667
295	de	6	PO	citypraxis.de	35	M	4.8	D	13.8984	VD	12.266	1142.4	376.514	147.886	61.5714	9.34286
296	de	6	PO	www.dr-decker-aesthetik.de	27	E	4.14815	D	13.6446	VD	22.9884	3788.89	1198.3	520.185	185.519	27.7037
297	de	6	PO	www.beziehungs-berater.de	4	M	4.5	D	11.6215	D	31.8845	1906.25	630.75	286.5	88.25	15.5
298	de	6	PO	www.engel-seele.de	16	E	3.375	D	12.5892	D	30.0557	2495.12	816.938	366.375	121.812	18.8125
299	de	6	PO	www.physiotherapie-lerch.de	2	VE	2	VD	14.2215	VD	12.033	3658	1267.5	527	207	32
300	de	6	PO	www.ergotherapie-lerch.de	1	D	7	VD	14.409	VD	15.047	9851	3290	1317	529	70
301	de	6	PO	veda.aayurveda.de	9	E	3.22222	D	12.0614	D	32.1361	9607.33	3236.33	1527.78	435.111	74.5556
302	de	6	PO	www.ligetis.de	4	D	7.5	VD	14.6858	VD	15.2918	3019.25	1053.75	425.5	173.5	22.5
303	de	6	PO	tierarzt-rosin.de	12	VD	8.83333	VD	14.1059	VD	15.2752	11950	4018.83	1626.67	641.583	82.25
304	de	6	PO	schoenmacherin.de	8	M	4.625	D	13.2779	VD	24.9581	7261.75	2396.62	1028	377.875	60.625
305	de	6	PO	www.qigong-daoyuan.de	11	M	5.45455	D	10.8571	D	39.9625	3463.55	1137.27	550.818	152.545	29.5455
306	de	6	PO	www.maspern-apotheke.de	116	E	3.00862	D	11.5286	D	35.1415	1894.7	612.5	284.121	84.9569	15.2931
307	de	6	PO	www.changeeneering.de	2	M	4.5	D	12.0085	D	29.8495	1805.5	603	259.5	93.5	17
308	de	6	PO	www.ayurveda-classic.de	21	VE	2.19048	D	10.534	D	41.7509	2152.76	731.429	352.81	100.667	25.1429
309	de	6	PO	www.crystal-kolloiden.de	36	E	3.52778	D	11.4529	D	36.7586	4220.22	1392.58	652.361	198.611	37.5278
310	de	6	PO	reha-zentrum-pirna.de	7	D	6	D	13.5056	VD	17.5294	1611.57	545.286	217	90.2857	15.2857
311	de	6	PO	www.ergotherapie-scham-schniz.de	5	VD	9.6	VD	15	VD	0.647	1269.2	431.6	141.6	81	4.2
312	de	6	PO	www.blens.de	5	VD	10	D	12.6032	VD	26.4582	5267.2	1721.2	749.2	261.6	45.2
313	de	6	PO	www.qigong-ausbildung.de	4	D	7.75	D	10.4302	D	41.3655	3829.5	1240	598.75	165	34
314	de	6	PO	ergotherapie-scham-schniz.de	11	VD	9.63636	VD	14.9682	VD	1.94136	1262	430	143.727	79.9091	4.63636
315	de	6	PO	drkartun.de	13	M	5.38462	D	13.49	VD	23.1827	1132.85	371.077	163	57.0769	8.69231
316	de	6	PO	ayurveda-classic.de	38	VE	1.52632	D	11.0115	D	39.491	3945.76	1331.5	615	197	40.5
317	de	6	PO	www.drkartun.de	12	M	5	D	13.3642	VD	24.7078	1056.5	348.583	156.417	52.75	8.41667
318	de	6	PO	www.matesy.de	27	D	5.66667	VD	14.2944	VD	13.1221	1954.78	656.556	261.556	107.926	13.1111
319	de	6	PO	das-paediatricum-rhein-main.de	4	D	8	VD	14.0495	VD	12.3127	1073.25	354	128.25	63	10.25
320	de	6	PO	www.goahead-institut.de	5	D	8	D	12.8242	VD	27.1456	2798.2	931.4	410.8	142.4	24
321	de	6	PO	s679902883.online.de	1	E	3	D	13.91	VD	22.299	4317	1423	602	227	31
322	de	2	NPO	www.ummeln.de	24	E	4.04167	D	13.5194	VD	19.3432	2246.67	753.5	320.75	109.5	14.5833
323	de	8	PC	treatmyheartfailure.de	-	-		-	-	-	-	-	-	-	-	-
324	de	6	PO	www.cosmo-derm.de	15	VE	2.33333	D	13.8155	VD	15.0372	747.333	255.867	102	41.8	6.26667
325	de	6	PO	www.naturheilpraxis-jaecks.de	9	D	5.55556	VD	14.1204	VD	7.88244	813.889	277.667	97.6667	44.1111	5.66667
326	de	6	PO	www.schule-fuer-shiatsu-berlin.de	1	VD	9	D	13.578	VD	18.639	2796	963	388	153	24
327	de	6	PO	www.calgon.de	22	E	2.59091	M	9.68982	D	44.841	1929.05	627.182	299.364	85.5909	24.2273
328	de	6	PO	hypnose-martin-kranz.de	17	E	3.05882	D	11.4871	D	34.7062	2947.24	982	453.882	138.235	30.0588
329	de	6	PO	kinder-kung-fu-regensburg.de	3	E	2.66667	E	6.96833	D	58.4463	2117	687.333	362.333	76.3333	36.6667
330	de	6	PO	www.kredit-test.de	15	E	3.93333	VD	14.2501	VD	23.3763	3481.53	1169.4	524.667	173.733	20.2667
331	de	6	PO	2017.gynpraxis-leipzig.de	-	-		-	-	-	-	-	-	-	-	-
332	de	8	PC	www.valverde.de	1	VE	1	VD	14.768	VD	16.19	1905	639	257	106	14
333	de	6	PO	liebe-dein-lachen.de	1	VE	1	M	9.866	D	46.159	713	242	119	33	8
334	de	6	PO	www.hautaerzte-ulm.de	29	M	4.82759	D	13.4799	VD	19.6853	798.034	269.517	106.345	44.4828	6.55172
335	de	6	PO	dr-breitbarth.de	1	VE	2	VD	15	VD	0	1117	364	100	74	2
336	de	1	M	prmitteilung.de	2492	E	3.90811	D	13.9127	VD	20.4125	5033.83	1646.44	698.923	263.763	31.4916
337	de	6	PO	www.tierarzt-rosin.de	14	VD	9	VD	14.2336	VD	13.093	11861.4	3992.86	1599.71	642.214	78.9286
338	de	6	PO	www.julian-huntgeburth.de	4	VE	1.25	D	11.5235	D	38.9937	4170.5	1399	702.25	179.75	38.25
339	de	6	PO	neu.julian-huntgeburth.de	-	-		-	-	-	-	-	-	-	-	-
340	de	6	PO	reha-zentrum-dresden.de	13	D	6	D	13.6138	VD	12.393	1229.92	406.769	150.769	71	9.76923
341	de	6	PO	www.cigarworld.de	44	VE	2.13636	D	10.0269	D	45.4616	4621.45	1542.07	755.864	211.273	50.6818
342	de	8	PC	www.nh-instruments.de	14	M	5.07143	D	12.9644	VD	24.1246	10402.1	3432.43	1517.86	519.5	76.6429
343	de	6	PO	www.lernspruenge-bonn.de	4	D	5.5	VD	14.5303	VD	5.9345	1421.75	466.5	181.5	71.5	8.75
344	de	6	PO	matesy.de	27	D	5.66667	VD	14.2944	VD	13.1221	1954.78	656.556	261.556	107.926	13.1111
345	de	6	PO	www.vaetergruppe-kassel.de	6	M	4.5	M	9.22017	D	43.8542	1748.83	574.667	274.667	74.8333	21.3333
346	de	4	PB	www.philip-jacobs.de	3	M	5.33333	VD	14.938	VD	3.50467	2145	768	294.333	126.333	12.6667
347	de	6	PO	www.hautarztpraxis-loessner.de	5	D	7.6	D	13.7508	VD	13.4902	1859.2	630.4	252.6	103.4	15.8
348	de	6	PO	www.pflege-für-menschen.de	5	E	4	VD	14.4542	VD	9.9992	1014.8	345.4	142.4	54	5.6
349	de	7	O	www.verbena-plus.de	2	VE	1	D	10.356	D	39.84	4518.5	1493	709.5	198.5	44
350	de	6	PO	www.dermacult.de	3	-	-	-	-	-	-	-	-	-	-	-
351	de	7	O	www.sigma-zentrifugen.de	20	E	3.75	VD	14.0462	VD	10.6934	982.95	329.85	128.3	53.15	7.5
352	de	6	PO	dr-fischer-hochheim.de	9	D	7.44444	D	12.8279	VD	20.7987	1249.44	416.556	159	70.1111	9.11111
353	de	6	PO	naturheilpraxis-korff.de	2	VE	1	D	13.6415	VD	22.3045	1510	501	206	75.5	12
354	de	6	PO	start.inman-aligner.de	12	M	4.83333	D	10.2492	D	31.9462	773.75	262.833	122.417	37	7.58333
355	de	4	PB	www.petra-hinze.de	34	E	3.47059	D	10.641	D	36.5027	1689.29	571.971	256.382	84	20.2647
356	de	6	PO	www.mobilstall.de	9	VE	1.77778	D	10.2321	VD	22.5323	1740.33	573.667	257.889	90.8889	13
357	de	6	PO	inman-aligner.de	13	M	4.76923	D	10.2737	D	32.9388	838.769	285.231	133.923	40.1538	8.30769
358	de	6	PO	ueberzeugend-leise.de	1	VE	2	M	8.433	D	56.229	265	90	47	12	4
359	de	6	PO	www.dr-besing.de	5	D	6.2	VD	15	VD	5.6918	4386.6	1515.2	575.4	257.8	30
360	de	6	PO	www.ppec.de	4	VD	10	VD	15	VD	1.83525	2636.5	896	311.75	153.25	21.25
361	de	6	PO	test.mbn-shop.de	30	D	6.2	VD	14.6953	VD	7.39993	2002	639.2	235.667	110.867	15.6667
362	de	2	NPO	www.dgho.de	628	VD	9.53822	D	13.0452	VD	16.015	4071.99	1341.14	535.811	210.363	39.4204
363	de	3	GPH	www.uniklinikum-saarland.de	80	VD	9.6625	VD	14.2683	VD	14.0327	3937.14	1338.08	532.462	218.662	28.8375
364	de	3	GPH	www.uni-wh.de	34	VD	8.94118	VD	14.0894	VD	11.1304	21169.3	7063.12	2747.26	1151.44	132.559
365	de	2	NPO	www.dkgev.de	269	D	7.57993	D	13.5336	VD	16.2583	1858.97	622.725	257.569	97.119	13.7621
366	de	6	PO	www.leading-medicine-guide.de	3151	D	5.98921	D	12.2611	VD	24.396	4820.89	1617.67	683.29	250.435	41.4995
367	de	2	NPO	www.dgai.de	107	D	7.17757	D	12.4022	VD	21.1687	2639.45	874.692	367.112	134.411	26.4673
368	de	8	PC	www.pfizer.de	102	D	5.72549	D	12.2089	VD	28.8319	6554.74	2196.26	935.304	335.745	51.8922
369	de	3	GPH	www.medizin.uni-halle.de	1	D	8	VD	14.277	D	34.113	905	316	186	33	4
370	de	3	GPH	www.tu-braunschweig.de	314	VD	9.3758	D	13.9353	VD	14.1832	7217.89	2377.79	952.229	383.637	66.9841
371	de	8	PC	www.investor.bayer.de	146	D	8.37671	VD	14.8633	VD	8.17355	1159.75	390.562	174.37	62.4247	3.67808
372	de	6	PO	www.wetter.de	393	E	2.62087	M	9.9283	D	44.9353	4915.52	1601.95	771.122	220.509	55.7532
373	de	1	M	www.huffingtonpost.de	-	-	-	-	-	-	-	-	-	-	-	-
374	de	2	NPO	www.mbsr-verband.de	20	VD	8.6	D	12.8065	VD	28.7526	18217.2	6147.3	2690.5	939.7	183.05
375	de	2	NPO	www.hno-aerzte-im-netz.de	945	D	6.04974	VD	14.6075	VD	6.49918	4560.53	1437.98	542.461	233.71	29.1937
376	de	6	PO	www.pflegewiki.de	-	-	-	-	-	-	-	-	-	-	-	-
377	de	2	NPO	www.dginet.de	-	-	-	-	-	-	-	-	-	-	-	-
378	de	2	NPO	www.bvl-legasthenie.de	59	D	6.32203	D	12.8859	VD	21.9884	2798.93	913.983	379.322	142.017	25.1186
379	de	3	GPH	www.kenn-dein-limit.de	13	VE	1.76923	D	10.9212	D	38.8017	4847.31	1645.15	756.462	237.692	44.9231
380	de	2	NPO	www.dccv.de	54	VD	9.37037	D	13.7543	VD	20.3268	8085.11	2704	1113.17	438.185	62.7778
381	de	8	PC	www.hexal.de	74	D	6.25676	D	12.34	VD	29.304	6704.78	2225.68	976.365	335.716	59.9459
382	de	3	GPH	www.nakos.de	3	VD	9.66667	VD	14.5857	VD	9.39333	19200.7	6387	2514.33	1034.67	123.333
383	de	6	PO	www.oekolandbau.de	71	VE	2.15493	D	12.0907	VD	22.9889	1636.94	519.915	214.113	82.0282	12.6197
384	de	6	PO	jumk.de	28	E	3.03571	D	10.4146	D	39.0523	4978.54	1627.75	740.393	232.893	47.25
385	de	6	PO	www.supplements.de	142	M	4.5493	D	12.0916	D	31.4715	17286.4	5724.26	2567.04	843.789	167.789
386	de	8	PC	www.heel.de	12	D	6.83333	D	13.6308	VD	22.0142	5983.08	1935.08	811.083	310.583	48.5
387	de	2	NPO	www.dvfr.de	6	VD	9.66667	VD	14.2493	VD	12.6092	23598.5	8023.67	3252	1207	153.667
388	de	2	NPO	www.dermotopics.de	261	VD	9.57471	D	13.7836	VD	23.2	8748.31	2925.01	1247.84	455.843	63.4253
389	de	1	M	rp-online.de	17580	M	4.53623	D	12.3206	VD	23.3911	7299.71	2218.19	928.513	310.382	71.6373
390	de	2	NPO	www.bvf.de	46	D	7.8913	D	11.666	D	31.1131	3557.5	1164.02	524.37	165.674	32.3478
391	de	2	NPO	www.bechterew.de	13	D	5.84615	D	12.9031	VD	21.6083	4743.15	1599.85	686.462	237.538	38.9231
392	de	2	NPO	www.diakonie.de	402	D	6.96269	D	13.3187	VD	22.2319	3978.72	1333.96	575.117	201.806	30.1816
393	de	6	PO	gelenk-klinik.de	718	M	5.4415	D	12.5575	VD	27.1521	5208.69	1710.81	724.947	274.078	54.2507
394	de	6	PO	www.zahnaerzte-in-sachsen.de	-	-	-	-	-	-	-	-	-	-	-	-
395	de	3	GPH	www.baden-wuerttemberg.de	262	D	7.00382	D	13.403	VD	21.3487	6973.18	2312.65	980.095	353.527	49.4504
396	de	3	GPH	www.fz-juelich.de	51	VD	9.4902	VD	14.7978	VD	7.2818	6993.98	2366.63	945.078	385.235	44.6667
397	de	6	PO	www.evangelisches-krankenhaus-alsterdorf.de	34	D	8	VD	14.0742	VD	18.4636	3658.26	1234.12	506.941	202.794	30.2647
398	de	2	NPO	www.dso.de	42	VD	8.61905	D	13.7366	VD	12.7156	4630.79	1563.71	606.5	249.071	32.1905
399	de	2	NPO	www.dgim.de	1	VE	2	M	8.985	D	51.716	182	60	29	9	4
400	de	1	M	www.merkur.de	20800	E	3.34692	M	9.85568	D	44.8615	2659.91	876.899	426.012	117.597	28.9122
401	de	2	NPO	www.bnk-service.de	-	-	-	-	-	-	-	-	-	-	-	-
402	de	1	M	www.derwesten.de	2985	E	3.68275	D	10.2211	D	42.6146	3200.52	1050.59	506.384	141.677	35.0995
403	de	1	M	www.openpr.de	305	D	6.07213	D	12.6846	VD	28.6218	11113.5	3640.35	1560.14	571.721	90.3443
404	de	2	NPO	www.vakjp.de	22	D	6.81818	D	13.2034	VD	21.4187	2973.32	944.409	388.636	141.545	23.0909
405	de	6	PO	www.3k-kommunikation.de	5	E	3.4	VD	14.7712	VD	7.8788	744.6	268.8	100.4	46.8	6.2
406	de	6	PO	www.medizinfuchs.de	8959	M	4.81694	D	12.4628	D	30.3884	20038.6	6666.95	2895.76	1047.62	155.512
407	de	6	PO	www.celenus-kliniken.de	25	D	6.2	D	12.7447	VD	23.9896	2121.12	712.4	292.72	115.4	16.16
408	de	6	PO	www.surveymonkey.de	17	D	5.88235	D	12.0667	VD	28.3362	3131.12	1063.41	453.118	164.059	25.5882
409	de	3	GPH	www.hessen.de	37	D	6.54054	D	13.3842	VD	22.9468	4199.7	1386.51	579.541	217.216	30.973
410	de	6	PO	www.dm.de	960	VE	2.22083	M	9.98983	D	43.4839	3510.49	1150.64	558.461	152.97	39.1271
411	de	3	GPH	www.kvbawue.de	6	D	7.33333	D	13.4773	VD	19.5843	37275.3	12438	5069.33	1912.67	236.667
412	de	6	PO	www.scinexx.de	6688	E	4.19707	D	13.9472	VD	24.1874	6247.46	2068.05	921.063	313.202	38.7274
413	de	6	PO	www.buecher.de	3568	D	7.13145	D	13.6921	VD	23.0452	4990.37	1653.14	723.942	257.735	38.428
414	de	2	NPO	www.bnk.de	1	VD	10	VD	14.49	VD	13.408	5444	1793	704	292	40
415	de	6	PO	tredition.de	896	E	4.07478	D	12.0614	D	32.0582	1127.85	377.225	174.461	53.5212	10.6194
416	de	3	GPH	www.hightech-strategie.de	4	D	7.5	VD	14.5213	VD	5.13875	37912	12263.2	4469.25	1860.75	245
417	de	6	PO	www.horusmedia.de	245	M	5.34286	D	13.6499	VD	25.8958	17582.6	5862.06	2597.36	899.131	122.49
418	de	3	GPH	www.bzfe.de	2049	E	2.99658	D	10.4473	D	39.7475	3706.47	1206.42	562.524	167.016	38.7379
419	de	3	GPH	www.uniklinikum-regensburg.de	-	-	-	-	-	-	-	-	-	-	-	-
420	de	2	NPO	www.dvg-gestalt.de	-	-	-	-	-	-	-	-	-	-	-	-
421	de	6	PO	www.paradisi.de	19339	M	5.22271	D	12.0571	D	34.2938	9156.32	3001.8	1433.7	418.651	86.7746
422	de	3	GPH	www.aok-bv.de	492	D	7.18089	D	13.7893	VD	16.9853	8566.12	2818.75	1114.34	451.687	58.25
423	de	3	GPH	www.fz-borstel.de	439	D	8.2574	D	13.3512	VD	19.1175	2906.33	987.485	414.795	150.194	24.1139
424	de	6	PO	www.geriatrienetzwerk-ostsachsen.de	15	M	4.6	D	13.541	VD	17.2515	2161.73	710.867	301.533	105.933	16
425	de	3	GPH	www.aezq.de	53	VD	9.32075	VD	14.5192	VD	9.29126	19813.3	6660.77	2589.72	1062.21	135.34
426	de	6	PO	www.gesunder-mensch.de	1429	D	6.73408	D	12.8935	VD	29.1146	17084.2	5468.16	2464.48	832.058	131.328
427	de	6	PO	www.sinis-aesthetics.de	22	M	5.13636	D	12.381	D	31.977	14589.4	4857.86	2190.41	730.091	124
428	de	2	NPO	www.biokrebs.de	1112	D	8.05665	D	12.8866	VD	23.1209	7174.03	2379.68	1020.58	363.999	57.5881
429	de	6	PO	neu.heilpraktiker-obsieger.de	18	D	5.5	D	13.5496	VD	18.5683	1719.11	584.222	244.444	91.7222	13.2778
430	de	3	GPH	www.stmgp.bayern.de	54	D	6.98148	D	13.0136	VD	22.785	9835.06	3215.83	1338.22	500.537	72.8889
431	de	8	PC	www.schwabe.de	245	E	3.20816	D	11.6273	D	34.2536	1671.27	547.955	245.445	81.5143	15.7143
432	de	2	NPO	www.charta-zur-betreuung-sterbender.de	-	-	-	-	-	-	-	-	-	-	-	-
433	de	6	PO	www.sternefood.de	75	VE	1.30667	M	9.8192	D	46.1269	27619.8	9043.37	4451.11	1206.63	294.467
434	de	2	NPO	www.dpv-psa.de	13	VD	10	D	13.4398	VD	15.8602	36216.7	11715.8	5035.69	1752.15	602.615
435	de	6	PO	www.psychiatrie.de	297	VD	9.23232	VD	14.367	VD	8.62309	5475.61	1789.46	696.29	281.562	34.6768
436	de	6	PO	www.schatten-und-licht.de	54	D	5.74074	D	12.8842	VD	22.4105	4613.81	1471.22	678.259	210.981	35.4815
437	de	3	GPH	www.saarland.de	-	-	-	-	-	-	-	-	-	-	-	-
438	de	6	PO	www.mvz-vellmar.de	2	VE	2	D	12.04	VD	20.3495	720.5	249.5	101.5	36.5	5.5
439	de	6	PO	www.mvz-hofgeismar.de	4	VE	2	D	12.355	VD	19.3525	725.5	251.5	101.5	38	5.5
440	de	2	NPO	www.kontinenz-gesellschaft.de	190	VD	9.61579	D	12.5194	D	31.6246	5972.11	1983.92	822.163	262.047	47.7474
441	de	3	GPH	www.senckenberg.de	526	D	6.35551	D	13.6537	VD	17.1759	3389.3	1149.22	475.534	182.112	25.3707
442	de	6	PO	www.docinsider.de	200	E	3.01	D	12.3059	D	30.2542	9292.8	3082.57	1348.04	475.16	96.95
443	de	2	NPO	www.nummergegenkummer.de	-	-	-	-	-	-	-	-	-	-	-	-
444	de	1	M	www.mittelbayerische.de	9	E	3.66667	D	11.6334	D	34.0912	5761.11	1951.11	871.111	292.111	54
445	de	6	PO	www.baby-und-familie.de	681	VE	1.6417	M	9.08284	D	48.1311	4519.07	1486.65	742.849	185.67	52.2173
446	de	3	GPH	www.uniklinikum-jena.de	163605	D	7.93847	VD	14.2309	VD	16.4503	11011.1	3792.63	1547.08	605.23	81.8311
447	de	2	NPO	www.bda.de	83	D	6.55422	D	12.4553	VD	16.9367	3749.59	1243.22	504.59	189.988	30.4578
448	de	3	GPH	www.ukgm.de	2526	D	7.30918	D	13.5163	VD	15.8833	2473.03	826.325	335.631	129.883	21.4533
449	de	6	PO	www.kmt-hamm.de	88	D	6.53409	D	13.9404	VD	9.23188	1352.17	462.568	174.375	76.4659	9.09091
450	de	3	GPH	www.lvr.de	1	D	7	VD	15	VD	12.516	6287	2119	855	352	38
451	de	6	PO	heilkraeuter.de	246	VE	1.2561	D	11.3232	D	36.7755	8434.76	2704.62	1261.4	390.919	84.6951
452	de	3	GPH	www.hf.uni-koeln.de	33	VD	9.57576	D	12.3232	VD	26.2245	53035.9	17343.6	7723.21	2598.27	1252.79
453	de	6	PO	www.hausarbeiten.de	21144	VD	9.75719	D	12.3507	VD	29.4528	30854	10233.4	4506.98	1537.23	279.12
454	de	8	PC	www.dhu.de	12	D	5.83333	D	12.5859	D	29.9665	5545.17	1830.17	794.583	293.917	52.8333
455	de	3	GPH	www.uni-halle.de	2	VD	10	VD	15	VD	0	4045.5	1373	510.5	240.5	18.5
456	de	2	NPO	www.dga-gefaessmedizin.de	99	D	6.81818	D	12.2533	VD	26.5302	2881.66	976.384	403.556	153.869	27.2323
457	de	2	NPO	www.erhaltedeinenzahn.de	55	M	5.01818	D	12.9842	VD	22.6926	910.345	309.509	133.055	48.2727	7.43636
458	de	3	GPH	www.uni-paderborn.de	937	D	6.19317	D	13.455	VD	17.46	3486.39	1158	470.596	183.012	26.9338
459	de	6	PO	www.gesundheitsstadt-berlin.de	9431	D	8.15693	D	10.7883	D	36.5004	5960.65	1935.8	872.5	278.487	63.4548
460	de	1	M	www.hessenschau.de	1177	E	3.63721	M	9.71777	D	47.0116	1353.8	440.005	214.964	61.1767	15.3322
461	de	6	PO	www.omp-apotheke.de	454	E	3.06167	VD	14.9947	VD	13.5399	27205.1	9132.18	3746.49	1529.31	157.46
462	de	6	PO	utopia.de	459	VE	2.06754	D	11.581	D	36.0442	9439.4	3100.68	1448.56	439.793	85.1046
463	de	2	NPO	www.ilco.de	-	-	-	-	-	-	-	-	-	-	-	-
464	de	6	PO	www.glamourlux.de	139	VE	1.28058	M	9.98258	D	45.6363	24100.6	7969.6	3917.13	1081.11	251.187
465	de	6	PO	www.yamedo.de	2329	M	5.29541	D	11.4759	D	34.4165	6768.86	2247.14	1052.03	319.33	62.015
466	de	6	PO	www.physiopoint-hamm.de	18	E	4.16667	VD	14.6531	VD	4.43917	579.722	199.389	58.2222	35.7778	3.16667
467	de	6	PO	www.alexianer.de	3	VD	10	VD	15	VD	0	7860	2721	927.667	473	15.6667
468	de	2	NPO	www.dgpm.de	445	VD	9.40449	D	13.5995	VD	17.8036	2599.73	873.667	359.126	135.773	19.0517
469	de	1	M	www.weser-kurier.de	25	VE	1.72	M	9.0352	D	48.7988	2779.12	932.48	423.76	144.84	21.24
470	de	2	NPO	www.bvss.de	-	-	-	-	-	-	-	-	-	-	-	-
471	de	6	PO	oekoportal.de	-	-	-	-	-	-	-	-	-	-	-	-
472	de	6	PO	www.praxis-trautmann.de	34	E	4.47059	D	11.6171	D	34.3513	2903.76	959.588	437	139.971	26.9412
473	de	8	PC	www.zecken.de	240	VE	2.42917	M	9.26309	D	45.5756	3463.56	1143.65	559.871	144.117	40.1625
474	de	2	NPO	www.dgru.de	6	D	5.83333	D	12.2153	VD	25.8382	1312.83	442.667	188	68.6667	14.6667
475	de	6	PO	www.seowebb.de	-	-	-	-	-	-	-	-	-	-	-	-
476	de	3	GPH	www.lanuv.nrw.de	142	D	7.71831	VD	14.0649	VD	12.463	5339.32	1784.13	715.056	289.155	32.9225
477	de	6	PO	www.dorn-methode-therapie.de	16	D	7.0625	D	12.4984	D	29.554	3118.06	1015.5	446.562	159.688	30.0625
478	de	8	PC	www.pharmasports.de	718	VE	1.79805	D	11.0825	D	40.225	21524.6	7118.08	3462.01	963.221	201.944
479	de	2	NPO	www.pro-retina.de	147	VD	9.08844	D	13.691	VD	21.4133	10453.2	3513.79	1507.64	542.551	83.5714
480	de	3	GPH	www.zi.de	40	VD	9.875	VD	14.7463	VD	8.0255	8278.05	2691.28	1074.25	439.275	54.35
481	de	8	PC	www.elmatech-gmbh.de	37	D	6.64865	VD	14.3131	VD	15.3386	3251.76	1051.81	433.757	164.703	19.8919
482	de	2	NPO	www.alzheimer-forschung.de	61	E	3.21311	D	11.3392	D	32.2948	3758.49	1154.38	462.377	164.738	32.7541
483	de	6	PO	www.tripadvisor.de	2	D	5.5	D	13.3775	VD	24.333	4330	1502	629	247.5	40
484	de	6	PO	ssl.webpack.de	-	-	-	-	-	-	-	-	-	-	-	-
485	de	6	PO	www.wisshom.de	-	-	-	-	-	-	-	-	-	-	-	-
486	de	3	GPH	www.umm.uni-heidelberg.de	410	VD	8.7878	D	13.4097	VD	17.8913	3793.16	1280.93	524.734	200.351	33.561
487	de	6	PO	www.medica.de	54	D	7.88889	D	13.2328	VD	24.9692	11169	3768.67	1622.19	589.185	99.037
488	de	6	PO	www.meyer-wagenfeld.de	3	E	4	D	10.6413	D	38.384	6749.33	2214.67	1032.67	298	61.6667
489	de	6	PO	ppec.de	1	VD	10	VD	15	VD	2.447	2639	890	318	154	23
490	de	6	PO	mbn-shop.de	31	D	6.19355	VD	14.6684	VD	7.35394	1901.71	610.484	224.29	105.355	14.8387
491	de	3	GPH	www.empirische-bildungsforschung-bmbf.de	414	D	7.5314	D	13.9945	VD	12.7437	2706.97	879.507	337.935	142.28	20.5411
492	de	3	GPH	www.laekh.de	1309	D	8.32086	D	13.3356	VD	20.3635	2323.89	770.248	323.348	118.32	17.2269
493	de	2	NPO	www.adipositas-gesellschaft.de	5	D	8.4	D	13.8636	VD	15.9066	3733.2	1224.8	481.6	193	27.4
494	de	6	PO	www.intersoft-consulting.de	5	D	6.6	D	13.0484	VD	18.1978	13607.8	4479.2	1797.2	676.2	108
495	de	8	PC	www.osg.de	60	M	5.41667	D	11.8057	VD	28.3951	2493.27	836.467	349.067	128.683	22.7667
496	de	2	NPO	www.albertinen.de	236	D	7.08051	VD	14.1755	VD	13.6631	2305.97	745.034	297.288	123.775	18.1864
497	de	6	PO	www.uni-protokolle.de	22366	D	7.8276	D	12.6276	VD	25.4873	3572.18	1184.86	510.845	179.114	29.0626
498	de	1	M	www.neues-deutschland.de	1920	M	5.17031	D	10.3945	D	40.8877	2742.2	901.207	424.927	125.985	28.7276
499	de	6	PO	www.lindtec.de	9	D	6.22222	D	12.2111	VD	24.6857	929.556	322.333	134.889	47.7778	9.22222
500	de	6	PO	www.atn-ag.de	367	D	5.57766	D	12.301	VD	27.0078	4816.23	1642.81	695.926	239.281	34.2262
501	de	6	PO	bildungsbibel.de	233	M	5.38627	D	13.7602	VD	17.6958	3386.21	1134.67	476.485	185.863	23.8712
502	de	1	M	www.zm-online.de	1798	VD	9.80311	VD	14.3399	VD	17.8304	16293.9	5542.08	2302.52	887.347	114.903
503	de	3	GPH	www.uni-bamberg.de	3522	D	5.99943	D	13.0971	VD	19.0824	2770.65	915.927	378.558	143.574	24.8595
504	de	3	GPH	www.uni-hamburg.de	42	VD	9.14286	VD	14.4151	VD	10.207	9418.57	3162.48	1209.36	530.786	61.4048
505	de	3	GPH	www.mri.bund.de	64	VD	9.4375	VD	14.4573	VD	11.5883	6332.5	2130.77	867.094	341.281	41.9531
506	de	2	NPO	www.prostatakrebs-bps.de	290	D	7.46207	D	13.2694	VD	16.8443	2051.37	685.559	296.603	102.072	15.6276
507	de	3	GPH	www.pressestelle.tu-berlin.de	1212	D	8.36551	D	13.7524	VD	21.3062	5533.56	1854.33	788.341	285.258	37.915
508	de	6	PO	www.linksnet.de	9846	D	6.63346	D	11.8459	D	31.5494	9678.9	3218.14	1421.72	474.052	74.0005
509	de	3	GPH	www.liebesleben.de	9	E	3.22222	D	12.0268	D	31.9951	7935.11	2732.56	1230.89	394.667	68.4444
510	de	6	PO	www.haufe.de	26462	VD	9.03394	D	12.3421	D	30.1524	5039.12	1612.76	720.967	239.146	42.1923
511	de	2	NPO	www.zusatzstoffe-online.de	71	VE	2.12676	D	12.9004	VD	26.2853	4747	1563.83	666.761	250.099	46.2817
512	de	6	PO	www.diagnostisches-centrum.de	589	VD	9.03735	D	12.6205	VD	24.8023	7568.5	2543.25	1055.1	394.761	69.7284
513	de	6	PO	www.akupunktur.de	3	VD	10	D	13.135	VD	26.9677	15608.3	5209	2281.33	807.333	134.667
514	de	6	PO	www.vitanet.de	3453	VE	1.09586	D	13.079	VD	24.8802	6995.7	2305.16	990.032	348.083	54.0799
515	de	3	GPH	www.bverwg.de	16	E	4	D	11.8376	VD	29.4765	4067.94	1324.62	572.5	205.312	39.5625
516	de	6	PO	www.allergie-elternmagazin.de	114	E	4.18421	D	12.1105	D	31.5998	5115.04	1706.89	768	254.272	44.0877
517	de	6	PO	www.drk-kliniken-berlin.de	39	D	7.33333	D	12.9386	VD	16.7688	12147.3	4142.05	1669.26	667.41	83.7692
518	de	6	PO	www.schoen-klinik.de	580	M	4.52931	D	13.4913	VD	17.5243	2820.5	960.845	395.755	155.074	22.0724
519	de	2	NPO	www.kfh.de	52	VD	9.17308	D	13.9352	VD	11.9948	6389.6	2131.83	807.077	352.5	45.9423
520	de	6	PO	www.narayana-verlag.de	117	D	6.87179	D	11.7939	D	36.0204	9838.38	3243.74	1502.71	486.573	107.88
521	de	6	PO	www.chirurgie-portal.de	4675	D	5.87572	D	13.8466	VD	21.9253	10286	3391.26	1444.68	546.021	75.4323
522	de	2	NPO	www.dha-allergien-vorbeugen.de	37	D	6.78378	D	11.8708	D	31.7101	4647	1550.16	682.514	231.919	43.4054
523	de	2	NPO	dgrh.de	270	VD	8.83333	D	13.357	VD	20.2341	4761.56	1631.21	680.333	254.919	40.4704
524	de	2	NPO	www.dkms.de	60	E	3.68333	M	9.72078	D	44.845	4744.63	1593.08	747.583	216.55	46.65
525	de	1	M	www.ruhrnachrichten.de	3173	E	3.27387	D	11.9636	D	36.1423	4032.85	1307.23	624.832	185.768	32.735
526	de	6	PO	www.physiowissen.de	1508	E	4.26326	D	10.9781	D	36.0093	2996.56	989.058	497.487	127.686	27.2109
527	de	8	PC	www.drfalkpharma.de	97	M	4.57732	D	13.7621	VD	16.0848	3213.24	1085.1	440.835	171.969	27.5155
528	de	6	PO	www.ernaehrungs-umschau.de	-	-	-	-	-	-	-	-	-	-	-	-
529	de	6	PO	www.kennstdueinen.de	1394	M	5.02439	D	12.7306	D	33.8772	4908.73	1631.47	745.83	256.484	46.3917
530	de	2	NPO	www.bvmed.de	1105	VD	9.43529	VD	14.9241	VD	1.02327	13587.4	4547.62	1628.3	801.614	51.038
531	de	6	PO	www.psychotherapiesuche.de	4	D	7.75	D	13.4962	VD	17.1028	10197.8	3457	1419.75	543	86.25
532	de	3	GPH	www.stmelf.bayern.de	3	M	5	D	11.4767	D	35.1977	33754.3	11080	5035.67	1654	331.333
533	de	6	PO	www.waizmanntabelle.de	1	D	7	D	11.72	D	29.729	10240	3326	1444	487	93
534	de	6	PO	oregano-pflege.de	5	VE	2.4	D	10.8732	D	40.6654	1254.4	427.8	207.2	60	16.8
535	de	6	PO	www.thanksdoc.de	-	-	-	-	-	-	-	-	-	-	-	-
536	de	6	PO	www.weltbild.de	12307	VD	9.27878	VD	14.5882	VD	14.9973	8719.62	2854.53	1242.2	461.067	46.0734
537	de	6	PO	www.ernaehrung.de	50456	E	4.3426	D	12.313	VD	24.9232	3329.26	1151.85	479.648	160.429	34.8289
538	de	6	PO	www.online--therapie.de	2	D	7	D	13.2825	VD	26.6835	8409	2821.5	1257.5	419.5	59.5
539	de	6	PO	www.wortundbildverlag.de	6	E	3	D	12.6592	VD	23.8117	2616.17	800.167	305.667	110.167	18.3333
540	de	6	PO	thymian-pflege.de	4	E	3	M	9.1085	D	50.6643	971	322.25	161.75	42.75	12.5
541	de	6	PO	basilikum-pflege.de	6	VE	1.83333	M	8.14167	D	55.8755	864.333	283.167	149.167	33.3333	11.3333
542	de	2	NPO	www.bll.de	11	D	5.54545	D	13.9425	VD	18.5973	17048.8	5644	2281.27	905.455	113.364
543	de	6	PO	www.mister-wong.de	6	E	3.83333	VD	14.7763	VD	21.1652	3477.17	1160.33	523.667	193.5	18.8333
544	de	2	NPO	www.boell.de	444	D	6.48198	D	12.2271	VD	29.0127	7515.76	2514.52	1109.06	373.041	56.991
545	de	3	GPH	www.tiho-hannover.de	91	VD	8.78022	VD	14.5559	VD	12.6061	8874.86	3038.34	1232.13	501.967	55.8352
546	de	6	PO	www.gesund-heilfasten.de	902	D	5.64967	D	11.356	D	36.0826	6618.56	2199.54	1008.49	317.283	61.2694
547	de	3	GPH	www.studienberatung.tu-berlin.de	604	VD	9.36589	VD	14.4416	VD	5.73674	5945.5	2014.75	790.811	321.81	38.7169
548	de	3	GPH	www.nali-impfen.de	32	D	8.21875	VD	14.6733	VD	10.7856	8045.12	2602.97	1017.47	445.969	46.5625
549	de	2	NPO	www.gzfa.de	63	D	6.90476	VD	14.4443	VD	9.06548	10916.9	3600.29	1401.89	592.968	64.8095
550	de	2	NPO	www.coloproktologen.de	5	D	8	D	13.7372	VD	14.7128	6516.2	2196	890	363.6	54.8
551	de	3	GPH	www.kvhessen.de	-	-	-	-	-	-	-	-	-	-	-	-
552	de	2	NPO	www.anad-dialog.de	1	E	3	D	12.052	D	30.131	4381	1479	643	222	42
553	de	3	GPH	www.kvsh.de	-	-	-	-	-	-	-	-	-	-	-	-
554	de	3	GPH	mlr.baden-wuerttemberg.de	107	D	6.46729	D	13.2106	VD	24.0689	8059.73	2612.93	1128.29	405.85	67.0561
555	de	3	GPH	www.integrationsaemter.de	5544	M	4.59975	D	11.8533	VD	28.7303	5638.03	1844.52	834.566	261.414	52.2401
556	de	2	NPO	www.bdi.de	6775	M	4.90332	D	10.9398	D	37.6304	2510.52	824.391	378.816	117.599	25.6431
557	de	2	NPO	www.bv-geriatrie.de	58	VD	8.94828	VD	14.1012	VD	12.287	2198.16	737.328	290.793	118.862	15.3103
558	de	2	NPO	www.osteoporose-deutschland.de	26	M	4.73077	D	12.1849	VD	27.9367	3546.62	1197.27	517.231	175.308	30.3077
559	de	2	NPO	www.blutspende-nordost.de	11	E	4.09091	D	12.7305	D	30.5638	5554.27	1852.91	812.909	294.273	48.6364
560	de	2	NPO	www.leukaemie-hilfe.de	33	D	7.84848	D	13.1484	VD	18.0042	8283.7	2583	1040.09	393.515	76.8182
561	de	2	NPO	www.johanniter.de	7628	E	4.01075	D	12.3274	VD	27.1542	1672.22	555.372	243.131	82.3242	14.0106
562	de	3	GPH	www.tu-chemnitz.de	95	D	6.91579	D	12.7128	VD	22.6947	8002.62	2626.02	1061.94	412.537	71.7053
563	de	2	NPO	www.marburger-bund.de	622	D	6.14469	D	13.0721	VD	21.6743	2477.75	819.209	351.412	126.677	21.0675
564	de	1	M	www.freitag.de	-	-	-	-	-	-	-	-	-	-	-	-
565	de	1	M	www.5amtag.de	18	VE	1	M	9.59517	D	45.9814	4342.83	1405.11	693.722	181.056	47.1111
566	de	6	PO	www.thalmann-training.de	4	M	5	VD	14.7805	VD	3.95	877	280.5	102	50	5.75
567	de	6	PO	www.juristische-betreuung.de	24	D	6.33333	D	11.936	D	32.8824	4410.29	1434.29	651.958	217.208	38.4167
568	de	6	PO	www.web-adressbuch.de	9	VE	1	D	10.1797	D	42.7561	14648.6	4810.56	2332.22	649.333	156.556
569	de	2	NPO	www.vzhh.de	171	M	4.52632	D	11.3841	D	34.8422	5783.36	1904.09	858.485	276.848	53.193
570	de	2	NPO	www.krankenhaushygiene.de	184	VD	9.78804	D	13.84	VD	19.2548	6423.46	2152.12	889.337	338.712	47.1902
571	de	4	PB	www.mammographie-blog.de	118	D	8.29661	D	12.2864	VD	25.3845	3152.2	1028.56	427.661	158.212	27.678
572	de	3	GPH	www.bbk.bund.de	-	-	-	-	-	-	-	-	-	-	-	-
573	de	2	NPO	www.agr-ev.de	187	E	3.77005	D	11.9567	D	31.091	4760.44	1581.12	703.936	231.299	42.9893
574	de	6	PO	www.tvnow.de	466	VE	2.48498	M	9.08611	D	45.17	842.092	283.461	140.682	36.691	9.17167
575	de	3	GPH	www.ikk-classic.de	179	E	3.32961	D	11.7809	VD	20.4774	712.782	235.95	96.3296	37.3073	6.60894
576	de	6	PO	www.regbp.de	-	-	-	-	-	-	-	-	-	-	-	-
577	de	3	GPH	www.ukaachen.de	2731	D	7.12596	D	12.7381	VD	22.2599	1660.37	569.488	228.264	91.1673	13.275
578	de	6	PO	schuessler-salze-liste.de	9	VE	1.33333	D	13.6464	VD	16.197	7709	2441.78	1006.89	421.444	53.4444
579	de	6	PO	www.prodente.de	37	E	4.27027	D	12.8753	VD	28.1335	5418.08	1804.3	777.649	291.27	51.7568
580	de	6	PO	www.backbibel.de	16	VE	1.125	M	9.94213	D	45.8455	20143.2	6553	3247	866.5	203.875
581	de	6	PO	www.physio.de	80	VD	9.9625	VD	14.6321	VD	9.71784	23560.5	7891.69	3015.26	1286.28	145.838
582	de	2	NPO	bv-osteopathie.de	2	M	5	D	13.7765	VD	19.816	8174.5	2753.5	1111	457.5	77.5
583	de	6	PO	www.mwv-berlin.de	22	VD	10	VD	14.4569	VD	8.23864	11856.3	4020.82	1616.41	662.545	90.7727
584	de	3	GPH	www.gesundheitliche-chancengleichheit.de	245	VD	9.32245	D	13.8567	VD	19.0539	14718.6	4898.79	2004.54	780.106	107.992
585	de	3	GPH	www.stmas.bayern.de	-	-	-	-	-	-	-	-	-	-	-	-
586	de	8	PC	www.imupret.de	22	VE	2.22727	D	13.8286	VD	23.1306	4178.27	1369.45	587.5	222.091	33.5909
587	de	6	PO	www.medical-tribune.de	1156	VD	9.93426	VD	14.7075	VD	9.12996	8277.16	2824.3	1096.85	466.491	53.6401
588	de	1	M	www.jungewelt.de	2056	M	4.78551	M	9.50645	D	46.4097	2236.75	711.158	333.8	101.691	25.9494
589	de	2	NPO	www.pollenstiftung.de	10	D	8.2	D	13.5979	VD	17.0274	6467.2	2166.8	888.2	340.7	52.6
590	de	6	PO	www.meine-gesundheit.de	854	VE	2.39578	D	12.8516	VD	24.3308	8635.82	2861.52	1197.97	455.235	87.0012
591	de	3	GPH	www.rauchfrei-info.de	11	M	5.27273	VD	14.8852	VD	13.265	8474.09	2726	1114.82	451.091	50.7273
592	de	6	PO	www.ruhrlandklinik.de	77	D	6.77922	D	13.8032	VD	14.3449	2638.35	903.714	360.221	143.922	20.1039
593	de	6	PO	www.klinikum-lippe.de	22	VD	9.68182	VD	14.4475	VD	10.6089	6813.41	2304.36	914.273	378.318	50.3636
594	de	3	GPH	www.hdz-nrw.de	101	VD	9.66337	VD	14.9139	VD	1.64929	6277.2	2145.14	769.743	369.228	31.8713
595	de	3	GPH	www.krebsinformation.de	-	-	-	-	-	-	-	-	-	-	-	-
596	de	2	NPO	www.izepilepsie.de	5	VD	9.6	D	13.8214	VD	12.3814	14214.6	4673.2	1898.8	738	108.2
597	de	6	PO	www.ayurveda-produkte.de	2	D	5.5	VD	14.5205	VD	18.526	21494.5	7040.5	2967.5	1177.5	143
598	de	2	NPO	ver-und-entsorgung.verdi.de	44	D	6.27273	D	12.0326	D	30.3397	4669.95	1537.07	693.705	221.091	44.5455
599	de	3	GPH	www.izi.fraunhofer.de	245	D	8.02449	VD	14.2244	VD	11.657	3028.37	1038.83	417.449	167.555	24.0571
600	de	2	NPO	dgam.de	3	VD	8.66667	D	12.8027	VD	29.1307	15661.7	5279.67	2333	810	120.333
601	de	3	GPH	www.kern.bayern.de	60	D	8.3	D	12.7713	VD	26.7404	9130.02	2986.93	1312.77	446.55	74.5333
602	de	1	M	www.tz.de	10226	E	3.39087	M	9.73552	D	45.9233	3247.62	1068.18	524.763	140.826	36.359
603	de	6	PO	www.golocal.de	2616	E	3.84939	M	8.5169	D	52.8945	799.701	257.105	131.345	33.1464	11.156
604	de	6	PO	flug.idealo.de	-	-	-	-	-	-	-	-	-	-	-	-
605	de	2	NPO	www.dahth.de	4	D	6.25	D	13.0305	VD	19.7145	17254.8	5805.5	2329.25	920.25	120.75
606	de	2	NPO	www.keine-keime.de	3	D	7.66667	D	12.1783	VD	27.5703	5369.67	1828.33	778.333	284.667	50
607	de	1	M	www.hna.de	16984	E	3.624	D	10.27	D	42.3385	2861.04	944.338	454.987	127.992	31.0113
608	de	6	PO	www.mybody.de	146	D	6.10274	VD	14.4973	VD	14.2947	8930.27	2940.21	1217.11	475.788	57.8014
609	de	6	PO	www.sciencemediacenter.de	22	VD	9.22727	D	13.2667	VD	26.2289	23420.6	7778.59	3446	1192.14	191.136
610	de	6	PO	www.wecanhelp.de	60	E	3.01667	D	10.7022	D	35.5547	1448.4	440.65	196.75	64.5833	22.1167
611	de	6	PO	www.gesundheit-adhoc.de	599	D	6.21536	D	13.0305	VD	24.1575	5694.56	1861.55	787.529	285.955	46.6461
612	de	2	NPO	www.kinder-in-bedraengnis.de	4	D	7.5	D	11.5437	D	32.8128	2948.75	986	435.5	145.75	28.5
613	de	3	GPH	www.wegweiser-demenz.de	45	E	3.35556	D	13.1098	VD	21.4577	14399.5	4903.58	2032.31	762.711	125.511
614	de	8	PC	www.schmerz.de	-	-	-	-	-	-	-	-	-	-	-	-
615	de	3	GPH	www.dife.de	2	VD	10	VD	14.918	VD	11.87	5353	1755	690	284	35.5
616	de	2	NPO	www.emah-check.de	2	VD	9	D	13.722	VD	3.851	4739	1536	548	238	45
617	de	6	PO	www.rehazentrum-bb.de	238	M	5.44118	D	12.6161	VD	26.1171	4027.06	1361.91	588.189	205.374	32.605
618	de	6	PO	www.laborlexikon.de	256	VD	9.95703	VD	14.9805	VD	0.511895	7543.51	2532.37	827.379	448.766	47.2227
619	de	2	NPO	www.brca-netzwerk.de	12	D	6.5	D	12.9588	VD	23.1105	2828.5	899.167	375.083	140.5	19.5833
620	de	3	GPH	www.igb.fraunhofer.de	1547	D	6.83969	VD	14.1317	VD	12.7881	3720.4	1262.16	505.255	202.327	26.5973
621	de	8	PC	www.maendl-maschinenbau.de	1	D	6	D	10.457	D	35.417	773	270	118	40	11
622	de	3	GPH	portal.uni-freiburg.de	94	VD	8.97872	VD	14.8547	VD	2.89803	6663.02	2290.51	880.617	386.255	28.383
623	de	3	GPH	www.zi-mannheim.de	235	D	8.30638	D	13.7185	VD	16.1362	6273.53	2130.82	837.234	353.238	37.5447
624	de	2	NPO	www.amsel.de	-	-	-	-	-	-	-	-	-	-	-	-
625	de	6	PO	www.eltern.de	2130	VE	2.08263	M	8.75591	D	49.9443	2596.35	845.142	428.293	103.8	31.5657
626	de	6	PO	www.apobank.de	-	-	-	-	-	-	-	-	-	-	-	-
627	de	6	PO	www.familienhandbuch.de	130	VD	8.55385	D	12.5236	VD	28.3351	21646.1	7223.08	3225.38	1048.58	180.831
628	de	3	GPH	www.medizin.uni-greifswald.de	17	D	8.35294	VD	14.4819	VD	7.45524	9584.94	3236.82	1240.71	526.706	53.0588
629	de	6	PO	www.mvz-frankfurt.de	15	VD	9.46667	VD	14.7414	VD	2.1274	1938	667.933	237.933	114.8	9.86667
630	de	3	GPH	www.mdc-berlin.de	1521	D	7.595	D	12.8296	VD	28.4303	4021.13	1363.87	606.98	203.3	34.9224
631	de	2	NPO	www.vzbv.de	71	M	5.14085	D	12.428	VD	28.6326	3837.28	1258.07	547.535	186.296	32.3239
632	de	4	PB	www.impf-info.de	322	VD	9.00621	D	12.1111	D	32.8795	5798.81	1892.02	870.295	277.602	53.1832
633	de	2	NPO	www.kinderkrebsstiftung.de	1	VD	10	D	13.755	VD	16.089	11540	3566	1339	600	165
634	de	1	M	www.haz.de	1	VE	1	D	12.867	VD	28.094	10129	3400	1499	514	78
635	de	6	PO	www.vonfio.de	-	-	-	-	-	-	-	-	-	-	-	-
636	de	6	PO	www.krankenkassen.de	41	D	6.46341	D	13.5112	VD	17.7357	6040.73	1990.59	809.39	316.634	45.561
637	de	2	NPO	www.dgzh.de	-	-	-	-	-	-	-	-	-	-	-	-
638	de	2	NPO	www.anad.de	4	VE	1.5	VD	14.9055	VD	9.32425	9030.5	3041.5	1203.75	516	54.5
639	de	1	M	www.deutschlandfunknova.de	2310	VE	2.49697	D	10.4273	D	42.3019	2571.08	860.617	415.185	116.742	26.4329
640	de	6	PO	www.pwc.de	85	M	5.21176	D	12.985	VD	20.3641	1010.68	337.541	139.906	52.1176	7.94118
641	de	8	PC	www.magazin.bayer.de	38	E	2.76316	D	10.7319	D	38.3192	1601.66	528.316	246.474	73.2895	16.3684
642	de	2	NPO	www.rauchmelder-lebensretter.de	-	-	-	-	-	-	-	-	-	-	-	-
643	de	2	NPO	www.individuelle-impfentscheidung.de	23	D	7.82609	D	12.4455	VD	29.3917	4933.39	1615.3	725.87	235.783	36.7826
644	de	2	NPO	www.dgpp.de	47	D	7.55319	D	11.1851	D	33.4493	5964.45	1930.51	858.255	285.021	64.0213
645	de	6	PO	www.juraforum.de	11891	D	5.87638	D	10.6227	D	40.9852	5059.71	1642.84	805.433	221.66	50.9796
646	de	3	GPH	www.patientenleitlinien.de	7	E	3.42857	D	11.0821	D	36.4154	38457.9	12576.6	5704.86	1824.86	399.857
647	de	1	M	www.stuttgarter-nachrichten.de	4248	M	5.00306	D	10.2543	D	43.5785	3411.39	1125.74	546.125	152.499	36.0862
648	de	6	PO	www.darmreinigung24.de	143	E	3.62238	D	12.099	D	35.8315	5284.91	1762.62	812.58	271.594	45.9231
649	de	6	PO	www.businessinsider.de	3896	M	5.04697	D	11.7663	D	34.4369	7506.85	2441.97	1164	323.614	58.3665
650	de	6	PO	heike-westhofen-seminare.de	165	D	5.83636	D	11.4183	D	39.3127	9097.59	3092.79	1461.32	459.006	91.4485
651	de	6	PO	www.zahnarzt-notdienst.de	1	VE	1	D	10.791	D	38.932	16605	5439	2535	771	163
652	de	2	NPO	www.dgu-online.de	263	D	8.04943	D	13.566	VD	17.4152	5490.49	1843.79	722.981	301.403	31.038
653	de	1	M	www.badische-zeitung.de	403	E	3.8536	D	10.64	D	42.3285	1274.7	421.945	204.849	57.7543	12.8759
654	de	6	PO	www.medfuehrer.de	49	D	7.69388	D	13.93	VD	15.7621	9604.14	3215.41	1299.65	520.429	72.9592
655	de	6	PO	www.schulz-kirchner.de	3	VD	10	D	12.0253	VD	28.66	147299	48962.7	19835.7	8424	2836
656	de	3	GPH	www.medizinische-fakultaet-hd.uni-heidelberg.de	856	D	8.30023	VD	14.2618	VD	5.36411	3021.88	1002.77	364.575	155.336	23.4626
657	de	6	PO	www.bg-klinikum-hamburg.de	33	VD	9.84848	VD	14.7956	VD	2.03485	11683.8	4009.3	1335.21	716.879	33.4545
658	de	3	GPH	www.nct-heidelberg.de	163	D	7.87117	VD	14.9261	VD	0.961368	7787.21	2692.66	1046.32	446.301	27.7546
659	de	2	NPO	hebammenkongress.de	11	D	7.09091	D	11.8486	D	32.9257	16828.4	5691.09	2479.64	847.909	145.273
660	de	6	PO	www.hildesheimer-gesundheitstraining.de	7	D	8.14286	D	13.2673	VD	22.1856	6865.86	2295.43	999.714	341.286	43.7143
661	de	6	PO	www.khagatharied.de	31	VD	9.93548	VD	14.8223	VD	5.14735	4361.19	1474.94	548.742	254.323	29.6129
662	de	6	PO	www.arznei-telegramm.de	11852	VD	9.61239	D	12.9117	VD	25.444	2918.6	979.094	412.298	154.323	28.2756
663	de	2	NPO	www.boeckler.de	300	D	7.69	D	12.5589	VD	29.0993	4769.3	1560.41	681.33	235.39	38.9133
664	de	3	GPH	www.cbs.mpg.de	38	VD	9.10526	VD	14.1003	VD	14.1449	9247.47	3151.55	1260.68	508.816	63.5
665	de	6	PO	www.wegweiser-hospiz-palliativmedizin.de	25	D	6.24	VD	14.93	VD	10.1702	1697.68	543.6	209.32	93.76	11.2
666	de	2	NPO	www.diabetesstiftung.de	14	D	6.78571	D	12.7635	VD	24.8296	8342.21	2794.57	1187.36	425.857	71.4286
667	de	8	PC	www.cropscience.bayer.de	16	VE	2	D	13.0437	VD	26.3825	1146.25	374.75	164.938	57	9.625
668	de	6	PO	www.paracelsus-kliniken.de	856	D	8.12033	VD	14.506	VD	6.61889	6342.71	2193.76	790.078	383.798	32.0958
669	de	6	PO	www.cardiodiagnostik-darmstadt.de	13	VD	8.61538	D	11.3619	VD	27.6743	2637.31	892.692	379.692	133.308	33.8462
670	de	6	PO	orthopaedie-schmargendorf.de	8	VD	9	VD	14.751	VD	3.76613	2364.88	801.125	277.875	136.375	15.25
671	de	1	M	www.epochtimes.de	1142	D	7.09545	D	12.5255	D	32.6508	9569.86	3169.89	1463.81	461.912	74.2408
672	de	3	GPH	www.leibniz-hki.de	66	VD	9.4697	VD	14.8009	VD	7.69502	7861.26	2706.74	1038.27	444.258	51.1515
673	de	2	NPO	dgschmerzmedizin.de	2126	D	7.43086	D	12.8243	D	31.0692	1499.48	496.343	220.07	74.1595	13.6463
674	de	6	PO	www.mein-schoener-garten.de	2842	E	2.53448	D	10.9635	D	40.892	6567.19	2125.17	1028.02	290.796	59.265
675	de	3	GPH	www.meb.uni-bonn.de	20	VD	9.35	D	12.5953	VD	21.2557	2435.1	792.85	299.9	129.45	23.7
676	de	2	NPO	www.suizidprophylaxe.de	3	VD	10	D	13.4577	VD	24.3657	7290.33	2420.33	1040.67	379	55.3333
677	de	6	PO	www.tierakupunktur-regensburg.de	1	VD	10	D	12.132	D	32.059	2244	764	337	117	22
678	de	2	NPO	www.heilpraktikerverband.de	94	D	8.23404	D	12.2387	VD	28.5342	15181.1	5025.34	2223.21	770.809	89.5851
679	de	6	PO	www.aerzte.de	96	M	5.03125	D	10.5181	D	38.1533	5964.64	1993.34	877.156	294.438	64
680	de	8	PC	security.patientus.de	11	D	7	D	12.6246	VD	25.5356	1026.18	348.909	150.364	54.6364	10.9091
681	de	8	PC	www.nordpräzision.de	36	E	3.19444	VD	14.6786	VD	5.66583	986.444	308.056	112.417	55.6944	7.38889
682	de	8	PC	nordpraezision.de	39	E	3.23077	VD	14.7033	VD	5.66913	984.359	307.949	112.513	55.6667	7.30769
683	de	2	NPO	www.dsg-info.de	167	VD	9.33533	D	12.544	VD	27.6639	5485.9	1793.47	771.665	274.246	47.5868
684	de	6	PO	www.govi.de	-	-	-	-	-	-	-	-	-	-	-	-
685	de	1	M	www.connektar.de	523	M	4.93881	D	11.9959	D	31.3044	3163.85	1053.02	468.476	155.95	28.1472
686	de	6	PO	www.zahnaerzte-wl.de	1	VD	10	VD	14.376	VD	16.231	59977	19714	7913	3241	439
687	de	6	PO	www.businessandmore.de	1	D	6	D	11.16	D	36.982	8385	2774	1275	400	81
688	de	2	NPO	www.sepsis-gesellschaft.de	-	-	-	-	-	-	-	-	-	-	-	-
689	de	1	M	taz.de	12560	M	4.80868	D	10.7884	D	39.866	3469.82	1150.95	548.661	157.233	34.2881
690	de	3	GPH	w2.umm.de	1584	D	7.42929	D	13.7565	VD	11.6736	1917.72	639.062	244.467	101.901	16.1705
691	de	6	PO	community.midoggy.de	14	VE	1.35714	D	10.5088	D	38.9645	6596.14	2090.43	1048.5	258.071	61.8571
692	de	2	NPO	www.bgbau.de	16	D	6.1875	D	13.1019	VD	21.9701	7417.81	2468.75	1018.56	389.938	52
693	de	2	NPO	www.iwwit.de	526	E	3.0076	D	10.2656	D	43.6551	1567.61	523.226	256.741	68.9297	16.6692
694	de	1	M	praxistipps.focus.de	3916	VE	1.72063	M	8.49795	D	53.1439	2336.13	735.347	371.319	93.939	27.4755
695	de	3	GPH	www.medizin3.uk-erlangen.de	234	VD	8.86325	VD	14.0859	VD	10.0002	5337.72	1872.27	662.59	323.735	33.0983
696	de	6	PO	www.osteopathie-schule.de	224	VD	8.79464	D	13.9443	VD	18.5208	4406.75	1501.68	627.821	240.737	33.9464
697	de	6	PO	www.angioclinic.de	61	-	-	-	-	-	-	-	-	-	-	-
698	de	6	PO	silberbuchweizen.de	4	VE	2	M	9.81775	D	43.4905	1650.5	554.25	258.25	79.75	17.75
699	de	2	NPO	www.dgz-online.de	11	VD	8.90909	D	13.2735	VD	22.2217	5973.36	2032.73	860.727	314.455	48
700	de	6	PO	www.9monate.de	432	E	3.71759	D	12.4168	D	29.6728	12116.4	3921.72	1730.03	595.542	103.456
701	de	2	NPO	www.rosalux.de	289	D	8.20069	D	13.2173	VD	23.2536	9042.89	3048.95	1330.16	450.827	63.9758
702	de	6	PO	www.palverlag.de	64	E	2.60938	D	10.6399	D	39.1221	5930.39	1935.89	926.266	261.703	63.6562
703	de	2	NPO	www.schmerzliga.de	96	M	5.46875	D	11.7309	D	34.683	6430.15	2116.04	971.323	305.719	55.3229
704	de	6	PO	www.hausbauberater.de	1293	M	4.60093	D	10.9024	D	39.7715	3038.76	1006.96	479.416	139.604	30.2707
705	de	1	M	www.swp.de	683	D	8.28404	D	13.2344	VD	22.3191	2498.58	845.351	343.665	136.949	24.3104
706	de	3	GPH	www.med.uni-freiburg.de	72	D	7.91667	D	13.5046	VD	21.4873	11582.2	3923.82	1647.96	622.764	101.681
707	de	2	NPO	www.kompetenznetz-leukaemie.de	501	M	4.58283	D	11.3181	D	39.2239	9019.13	3033.71	1451.62	425.12	83.5449
708	de	7	O	intuitv-abnehmen.de	22	E	3.40909	D	12.1085	VD	28.6013	18211.8	6086.41	2611.27	925.5	179.318
709	de	2	NPO	www.patientenberatung.de	23	D	8.08696	D	11.6681	D	36.5397	18378.5	6153.35	2908.22	853	153.435
710	de	6	PO	www.psychologie-heute.de	943	D	7.58112	D	13.2709	VD	21.0081	6573.37	2110.58	863.179	340.408	57.6108
711	de	2	NPO	www.medinfo.de	16	M	5.0625	D	12.1119	VD	26.8846	1020	332.188	141.75	50.8125	9.8125
712	de	3	GPH	www.blzk.de	-	-	-	-	-	-	-	-	-	-	-	-
713	de	2	NPO	www.homoeopathenohnegrenzen.de	22	D	7.36364	VD	14.816	VD	17.8262	7941.86	2692.73	1202.95	455.091	44.2727
714	de	6	PO	www.pflege.de	-	-	-	-	-	-	-	-	-	-	-	-
715	de	6	PO	www.allgemeinarzt-online.de	1252	VD	8.85543	D	12.202	VD	28.3308	6993.66	2373.8	1023.84	359.598	66.7939
716	de	2	NPO	www.lebensblicke.de	337	D	5.89318	D	12.0334	D	31.1688	2645.2	871.332	384.599	128.51	26.3828
717	de	2	NPO	www.dgthg.de	3	VD	9.33333	D	13.8667	VD	19.5843	11609.7	3905.67	1608.67	621.667	87.6667
718	de	6	PO	www.babyservice.de	3	VE	1.33333	D	11.175	D	37.2287	6304.33	2059.67	945.333	290.667	57.6667
719	de	2	NPO	www.endometriose-vereinigung.de	5	D	6.4	D	12.945	VD	21.151	16769.8	5643.8	2331.8	871.6	141
720	de	3	GPH	www.vis.bayern.de	57	D	5.63158	D	12.2548	D	30.2915	14954.3	4879.11	2144.56	744.263	132.316
721	de	3	GPH	www.bv-pfalz.de	195	M	4.8	D	13.0714	VD	27.5377	2433.81	798.395	357.723	119.046	17.1641
722	de	6	PO	dzkf-weiterbildung.de	88	D	5.98864	D	12.5213	D	34.327	9041.61	3062.49	1444.39	445.932	69.7841
723	de	8	PC	www.ottobock.de	9	E	3.44444	VD	14.816	VD	8.92689	17626.3	6050.22	2477.44	989.667	97.4444
724	de	8	PC	www.docmorris.de	20	VE	2.1	D	13.2088	D	31.3997	18325.7	6114.55	2765.2	963.15	154.6
725	de	2	NPO	www.dbs-ev.de	123	D	8.17886	D	13.4349	VD	19.2547	4566.55	1509.3	625.122	233.285	33.8618
726	de	6	PO	www.yoga.de	14	D	6.71429	D	11.0121	D	34.4677	1484.71	491.143	213.714	72.7857	12.5
727	de	2	NPO	www.deutsches-ivf-register.de	4	VD	9.25	D	13.6865	VD	20.0867	3178.5	1053.5	450.75	158.25	21.25
728	de	3	GPH	www.mhb-fontane.de	23	VD	9.91304	VD	14.3846	VD	10.8345	13554	4577.83	1796.43	762.435	107.478
729	de	6	PO	www.psychotherapie-im-alter.de	-	-	-	-	-	-	-	-	-	-	-	-
730	de	6	PO	www.psychologenakademie.de	61	D	7.32787	D	13.8798	VD	12.3113	6027.16	1979.61	778.525	306.951	52.7377
731	de	6	PO	www.psychomeda.de	58	D	5.98276	D	13.5887	VD	19.7689	4483.09	1507.5	619.741	243.81	38.0517
732	de	6	PO	www.meniskus-berlin.de	9	E	4.44444	D	12.6438	VD	27.1636	2576.67	866.444	370.222	131.333	22
733	de	6	PO	www.transgen.de	59	D	6.25424	D	13.4943	VD	18.8637	4107.75	1370.81	592.169	216.254	35.5763
734	de	6	PO	www.urbia.de	194	VE	2.05155	D	10.0377	D	43.1699	7805.23	2542.68	1200.23	347.072	71.7835
735	de	1	M	focus-abo.de	2	VE	1	D	13.5015	VD	27.409	1820.5	574	249	96.5	14.5
736	de	6	PO	se-atlas.de	54729	VD	9.07974	VD	14.9837	VD	0.169613	4133.61	1324.3	423.804	220.122	28.4347
737	de	8	PC	www.ratiopharm.de	471	D	5.7431	D	12.9454	VD	23.4199	12916.6	4321.25	1821.04	664.59	104.025
738	de	6	PO	www.klinikum-bochum.de	100	VD	9.88	VD	14.916	VD	1.28084	24807.9	8434.81	2989.33	1461.97	110.89
739	de	3	GPH	www.tierkardiologie.lmu.de	651	D	6.86636	D	12.4301	VD	26.3731	8398.69	2805.22	1193.37	426.347	78.3886
740	de	6	PO	www.klinikverbund-suedwest.de	137	VD	9.69343	D	13.7865	VD	13.8947	8397.77	2828.25	1142.93	441.752	69.073
741	de	3	GPH	www.uk-augsburg.de	922	VD	8.92516	VD	14.4326	VD	6.49224	14091.5	4982.31	1631.36	975.362	23.8633
742	de	3	GPH	www.tu-dresden.de	-	-	-	-	-	-	-	-	-	-	-	-
743	de	3	GPH	www.zusammengegencorona.de	19	E	3.63158	D	12.3138	VD	26.467	6343.21	2151.26	915.158	331.053	62.7895
744	de	6	PO	www.urologen-augsburg.de	17	D	6.94118	D	13.6559	VD	17.9816	2189.71	747.529	301.941	119.529	18.0588
745	de	3	GPH	www.hno-klinik.uk-erlangen.de	315	VD	9.14603	VD	14.4785	VD	5.36001	6749.67	2313.69	784.711	429.765	26.2857
746	de	6	PO	www.iak-freiburg.de	47	D	5.65957	D	12.6912	D	30.5913	7565.28	2423.11	1111.02	357.021	61.0851
747	de	6	PO	www.pressebox.de	103702	D	6.14394	D	13.2635	VD	22.4064	3251.61	1084.93	458.42	165.944	24.5047
748	de	6	PO	www.rowohlt.de	318	E	2.83019	D	10.7591	D	37.7535	1188.47	394.418	193.78	50.9403	11.4937
749	de	3	GPH	www.neuro.med.tu-muenchen.de	87	VD	8.62069	D	13.7247	VD	14.6369	3212.51	1066.25	435.655	169.989	25.8391
750	de	2	NPO	www.fibromyalgie-fms.de	19	D	7.89474	D	13.0552	VD	23.8095	7427.16	2478	1061.79	376.684	60.4737
751	de	6	PO	www.thymustherapie.medizin-2000.de	2	VD	10	VD	15	VD	0	25987	8480	3001	1525	108
752	de	6	PO	heilpraktiker-pro.de	3	E	3.33333	D	10.1233	D	33.9937	2494	797.333	383.667	98	31
753	de	3	GPH	www.lwg.bayern.de	43	VD	8.88372	D	13.5297	VD	21.2244	9967.86	3271.53	1437.77	498.721	80.1163
754	de	6	PO	www.naturundheilen.de	92	VD	9.8913	D	12.2593	D	31.6767	6274.27	2036.98	907.804	307.804	54.0543
755	de	6	PO	www.taramax.de	129	E	4.04651	VD	14.7517	VD	2.79922	8132.27	2720.43	983.233	463.395	48.3643
756	de	6	PO	www.augenklinik-schweinfurt-gerolzhofen.de	24	D	5.54167	D	11.7557	D	31.9113	1542.5	522.25	232.208	77.7083	16.0417
757	de	1	M	www.nwzonline.de	41676	E	3.69743	D	10.8562	D	39.4131	1811.48	599.128	284.647	82.6243	18.1312
758	de	2	NPO	www.dgak.de	8	VD	8.75	D	13.3852	VD	23.7145	13656	4614.88	1987.5	709.625	105.25
759	de	6	PO	www.semantics.de	1	D	6	D	13.544	VD	22.864	4256	1454	602	242	38
760	de	6	PO	www.reptilientierarzt.de	5	E	4	D	12.1246	D	31.562	11539.4	3822.8	1752.4	547	96.2
761	de	6	PO	faltenlos.de	11	D	5.63636	D	11.9908	D	31.1722	2986.36	986.364	440	144.091	25.6364
762	de	6	PO	www.thymus-therapie.de	9	VD	9.44444	VD	15	VD	0	22322.9	7292.67	2613.22	1320.56	97
763	de	3	GPH	www.ukm.de	-	-	-	-	-	-	-	-	-	-	-	-
764	de	1	M	www.nordbayern.de	522	M	4.9751	D	11.0021	D	41.1335	3775.56	1238.81	595.054	175.703	36.318
765	de	6	PO	www.weiterbildung-homoeopathie.de	59	D	7.30508	D	13.8387	VD	20.635	4269	1383.41	583.915	214.237	30.8136
766	de	2	NPO	www.vdoe.de	-	-	-	-	-	-	-	-	-	-	-	-
767	de	6	PO	www.laufanalyse-frankfurt.de	13	M	4.76923	D	12.3639	VD	25.6636	4607.77	1529.62	644	237.308	46.0769
768	de	2	NPO	www.frauenselbsthilfe.de	1	M	5	VD	15	VD	0	6874	2368	828	402	32
769	de	6	PO	www.kraeuter-verzeichnis.de	1654	VE	1.77872	M	9.94879	D	43.2997	3502.71	1146.83	572.007	144.398	35.9583
770	de	2	NPO	www.operieren.de	294	D	7.33673	D	12.7052	D	31.2097	10712.6	3473.97	1555.71	541.085	88.4354
771	de	6	PO	www.peter-hess-institut.de	2	VD	10	D	12.3135	D	31.4575	63007	20807	9577	3041.5	523
772	de	6	PO	www.roteskreuzkrankenhaus.de	8	VD	8.75	D	13.8485	VD	19.6505	22894.9	7747.38	3280.62	1208.25	176.875
773	de	2	NPO	www.afs-stillen.de	21	D	5.90476	D	11.8148	D	34.4412	4710.57	1560.71	732.286	214.952	46.6667
774	de	2	NPO	www.tafel.de	3	E	3	D	10.1333	D	40.63	2873	962.333	449.667	129	29.3333
775	de	2	NPO	www.dgbs.de	3	E	3.66667	VD	15	VD	0	9540.67	3122	1078	495	41
776	de	6	PO	m.hausarbeiten.de	-	-	-	-	-	-	-	-	-	-	-	-
777	de	2	NPO	www.epilepsie-vereinigung.de	73	D	5.57534	D	12.564	VD	27.7864	2297.03	778.247	342.986	114.493	18.5068
778	de	6	PO	www.portal-der-zahnmedizin.de	228	M	5.0614	D	12.0789	D	32.3817	7099.19	2335.79	1046.42	358.07	69.114
779	de	3	GPH	www.pflanzenforschung.de	2902	D	6.21123	D	12.3182	VD	28.9308	5116.6	1688.74	745.15	256.35	47.07
780	de	1	M	www.mainpost.de	18269	E	3.59932	D	11.4687	D	33.3929	2207.51	728.876	338.395	105.382	21.5722
781	de	2	NPO	www.kompetenznetz-ahf.de	155	D	8.3871	D	12.6112	VD	26.5425	5343.43	1809.98	783.852	274.2	50.6903
782	de	6	PO	www.theralupa.de	49	D	6.46939	D	12.3652	VD	27.31	5629.53	1881.57	827.714	280.184	47.4898
783	de	2	NPO	www.dagnae.de	114	D	7.30702	D	12.7216	VD	25.293	1877.65	632.167	268.711	96.7018	14.3947
784	de	6	PO	www.personalfitness.de	11	E	2.90909	D	11.0385	D	37.9339	8576.45	2830.45	1332.64	393.909	85.5455
785	de	3	GPH	bravors.brandenburg.de	1083	VD	9.9132	VD	14.3873	VD	18.0374	61359.3	20114.3	8810.43	3115.1	353.279
786	de	6	PO	www.pfalzklinikum.de	98	E	3.40816	D	11.9109	VD	16.0723	1610.96	518.469	191.592	86.8673	9.22449
787	de	2	NPO	www.dgh-hypnose.de	-	-	-	-	-	-	-	-	-	-	-	-
788	de	6	PO	www.medon.de	540	E	3.50926	D	11.9393	D	32.0643	10932.3	3688.47	1660.62	538.493	99.0519
789	de	6	PO	www.therapeuten.de	37	VD	9.75676	VD	14.8836	VD	2.09143	14836.7	4796.81	1628.05	831.378	46.1351
790	de	6	PO	www.ernaehrungstherapie-freiburg.de	4	VD	9	D	13.7605	VD	21.8957	3023.75	971.5	402.5	158.25	23.5
791	de	6	PO	www.inkanet.de	24	D	7.16667	D	13.1021	VD	21.0971	7869.17	2615.25	1088.29	407.208	71.2083
792	de	2	NPO	drk-wohlfahrt.de	10	M	5.4	D	13.5626	VD	19.068	3832.7	1299.9	540.3	195.9	25
793	de	6	PO	www.rwi-essen.de	-	-	-	-	-	-	-	-	-	-	-	-
794	de	3	GPH	www.akkk.de	45	VD	9.88889	D	13.9795	VD	15.6201	3444.24	1168.58	470.778	184.289	25.3778
795	de	6	PO	www.petra.de	248	VE	1.3629	M	9.56642	D	47.3819	5029.07	1648.06	830.407	209.637	55.5242
796	de	6	PO	www.gesuendernet.de	298	E	3.74832	D	11.3982	D	33.489	5214.25	1720.38	762.872	258.977	57.1544
797	de	6	PO	www.fernstudium-fernschulen.de	45	D	7.82222	VD	14.5695	VD	10.2357	5610.91	1904.36	754.622	311.667	34.0889
798	de	6	PO	www.marktplatz-mittelstand.de	43398	D	8.11093	VD	14.3036	VD	18.0555	4698.38	1447.72	583.217	248.498	34.5844
799	de	6	PO	www.derivate-infos.de	92	E	3.5	D	10.892	D	39.0064	2086.83	723.196	333.065	108.011	24.2717
800	de	6	PO	www.generali.de	17	M	5.11765	D	12.8759	VD	22.9266	4649.82	1580.06	666.882	242.294	40.0588
801	de	6	PO	www.prostatadiaet.de	6	VE	2	D	11.113	D	34.771	1725.83	568.333	243.833	88.1667	19.3333
802	de	2	NPO	www.fatigatio.de	15	VD	9.86667	D	12.9112	VD	27.4857	13110.9	4381	1914.8	676.667	117.4
803	de	6	PO	www.eichbaum-gmbh.de	2	VD	8.5	D	11.83	D	34.292	6743	2243.5	987	349.5	51.5
804	de	3	GPH	fis.dshs-koeln.de	724	VD	9.79006	VD	14.8452	VD	4.13873	3794.74	1257.44	485.627	211.975	17.6975
805	de	6	PO	q-more.chemie.de	1519	D	5.50362	D	13.0679	VD	24.5199	3234.7	1089.15	473.5	164.903	25.8051
806	de	6	PO	www.datentransfer24.de	201	D	6.25871	D	11.1445	D	39.1244	3936.13	1281.63	606.065	183.721	38.1791
807	de	6	PO	www.yogiheld.de	42	VE	1.54762	D	10.0996	D	42.934	20822.9	6902.33	3350.93	920.048	223.952
808	de	2	NPO	www.reizdarmselbsthilfe.de	-	-	-	-	-	-	-	-	-	-	-	-
809	de	6	PO	www.haut.de	1768	E	3.08032	D	12.379	VD	17.5475	4870.93	1601.19	653.047	232.813	39.5843
810	de	2	NPO	www.zum.de	126	D	8.29365	D	12.7597	VD	28.3607	22909.4	7597.06	3528.96	1119.17	159.079
811	de	2	NPO	www.gastro-liga.de	-	-	-	-	-	-	-	-	-	-	-	-
812	de	3	GPH	www.foerderdatenbank.de	22	VD	9.95455	VD	14.6583	VD	13.2041	27596.1	9193.91	3628.14	1495.55	170.636
813	de	2	NPO	www.gesellschaft-fuer-fusschirurgie.de	3	E	3.66667	VD	14.644	VD	12.2323	1981.33	671.333	283.333	117.667	8.66667
814	de	2	NPO	www.dkpm.de	11	VD	10	VD	14.9678	VD	2.08164	6507.09	2175.09	782.636	346	38.6364
815	de	6	PO	www.kreabolic.de	8	M	5.375	D	13.3842	D	30.1826	2678.75	885.75	396	147.25	22.25
816	de	2	NPO	aegamk.de	6	VD	9.83333	VD	14.4017	VD	13.4798	4619	1620.83	646.667	259.167	29.6667
817	de	2	NPO	www.qigong-gesellschaft.de	17	D	5.76471	D	12.0414	D	30.6847	4239.35	1400.76	629.412	210	35.2353
818	de	1	M	www.rnd.de	1828	M	4.56893	D	12.2249	D	32.7265	4931.98	1645.22	751.259	244.363	43.1116
819	de	3	GPH	www.fnr.de	13	D	5.69231	D	13.4856	VD	18.8038	224282	60451.2	21865	10429.8	2246.62
820	de	3	GPH	www.stmuv.bayern.de	17	D	8.35294	VD	14.6624	VD	5.35741	7464.06	2453.88	921.824	429.824	37.8824
821	de	3	GPH	www.mainz.de	490	E	4.03265	D	12.947	VD	24.3794	2357.07	769.382	338.812	115.837	19.2837
822	de	2	NPO	weisser-ring.de	6	VD	10	VD	14.6083	VD	14.7092	23449	7781.17	3283.17	1220.33	146.333
823	de	8	PC	elmatech-gmbh.de	-	-	-	-	-	-	-	-	-	-	-	-
824	de	6	PO	www.akupunktur-und-coaching.de	6	D	7.16667	D	11.5587	D	34.8272	5075.17	1669	739.833	251	47.5
825	de	2	NPO	blog.vdi.de	169	D	5.64497	D	11.8372	D	32.336	6062.63	2015.32	913.473	289.515	53.4615
826	de	6	PO	www.freundin.de	5845	VE	2.31514	M	9.57774	D	47.5098	2243.89	734.584	371.452	91.5437	24.1483
827	de	6	PO	immanuel.de	19	D	7.52632	VD	14.6529	VD	9.51121	7648	2659.47	1036.05	447.474	51.5263
828	de	6	PO	jobs-stellenangebote.bildungsbibel.de	196	E	4.2449	VD	14.7978	VD	12.5643	2600.41	830.01	342.52	133.235	13.4592
829	de	3	GPH	edoc.ub.uni-muenchen.de	190	VD	9.98947	VD	14.1978	VD	15.0762	40915.2	14234.9	5270.13	2350.17	253.353
830	de	6	PO	www.klicksafe.de	105	M	4.87619	D	12.3423	VD	29.4826	3149.63	1054.85	470.248	157.505	28.9905
831	de	2	NPO	www.gmds.de	-	-	-	-	-	-	-	-	-	-	-	-
832	de	6	PO	logopaedische-praxis-essen.de	518	VD	9.26255	VD	14.9044	VD	7.46942	5517.62	1783.59	690.01	297.647	32.9923
833	de	6	PO	stottertherapie-essen.de	308	VD	9.25325	VD	14.8967	VD	7.63313	5538.28	1793.98	694.594	298.815	33.3442
834	de	6	PO	logopaedischepraxis-essen.de	265	VD	9.35849	VD	14.9041	VD	7.29103	5485.97	1773.36	685.185	296.475	32.6189
835	de	6	PO	blog.beautytravels24.de	33	VE	2.39394	M	9.61852	D	43.0961	2687.73	878.848	423.879	119.152	31.0606
836	de	2	NPO	www.dgzs.de	1	VD	10	VD	14.672	VD	15.796	3715	1230	506	193	23
837	de	6	PO	www.tierphysiotherapie-regensburg.de	8	E	3.875	D	13.4454	VD	15.3671	1143.62	385.75	155.5	63.375	7.625
838	de	8	PC	www.ionto.de	3	VE	2.33333	D	11.1227	D	41.4323	2206.67	739.333	352	108.333	24.6667
839	de	2	NPO	www.ag-ggup.de	14	D	8.21429	VD	14.2496	VD	9.23693	3353.5	1144.43	446.571	178.214	24.7143
840	de	2	NPO	dgk.de	1529	E	4.25049	VD	14.8614	VD	3.77371	26608.6	8755.81	3478.41	1460.6	110.413
841	de	6	PO	www.babycenter.de	-	-	-	-	-	-	-	-	-	-	-	-
842	de	2	NPO	www.dgem.de	20	VD	9.45	VD	14.4595	VD	13.7544	6010.15	1950.85	782.55	320.75	40.15
843	de	8	PC	www.deganius.de	23	E	2.6087	D	10.5865	D	43.1373	1363.87	444.478	210.043	65.4783	18.8696
844	de	6	PO	www.manuelle-mwe.de	55	D	7.69091	D	12.6141	VD	19.6802	1895.42	647.564	264.418	105.491	15.6727
845	de	3	GPH	www.ukw.de	574	VD	10	VD	14.9994	VD	0.166122	15925.9	5412.59	1856.96	999.443	37.1707
846	de	6	PO	goodomen.de	93	D	6.49462	D	12.9897	D	31.8877	9004.44	3061.44	1421.47	457.161	67.6667
847	de	6	PO	www.impfkritik.de	1043	VD	9.91755	M	9.37532	D	45.7383	124673	35395.4	16684	5201.97	2171.64
848	de	6	PO	web.de	1302	E	2.5576	D	10.2468	D	42.8165	4586.65	1521.48	734.376	205.518	48.4439
849	de	2	NPO	www.dgooc.de	-	-	-	-	-	-	-	-	-	-	-	-
850	de	3	GPH	www.znl-ulm.de	56	VD	9.03571	D	12.9821	VD	22.996	44078	14697.2	6432.55	2178	393.536
851	de	6	PO	ergo.kiedaisch.de	5	D	6.6	VD	14.4024	VD	11.0134	891.4	290.4	115.4	47.8	5.2
852	de	6	PO	sport.kiedaisch.de	8	E	3.625	VD	14.3001	VD	4.78	1403.25	463.25	159.75	78.875	8.125
853	de	6	PO	physio.kiedaisch.de	19	E	3.94737	VD	14.8609	VD	4.59405	328.842	108.579	42.7895	20.0526	1.68421
854	de	6	PO	wolf-hirschhorn.de	95	D	7.88421	D	12.3897	D	35.5086	8969.44	3034.67	1447.6	435.642	69.3053
855	de	3	GPH	www.fdp-dvp-fraktion.de	2	M	5	D	12.2965	VD	16.991	10285.5	3245.5	1344	438	71
856	de	3	GPH	www.chirurgie.uk-erlangen.de	96	D	7.46875	D	13.1976	VD	17.9375	3626.04	1223.64	445.135	212.312	23.3958
857	de	6	PO	www.hausbesuchstierarzt-regensburg.de	10	D	5.7	VD	14.4464	VD	8.2374	660.4	224	88.8	38.3	6.3
858	de	6	PO	www.praneohom.de	23	M	5.43478	D	11.4518	D	33.4116	2081.96	690.652	329.348	98	20.7826
859	de	6	PO	www.care-vision.de	302	E	3.47682	D	10.8264	D	36.5855	3420.82	1145.49	528.672	158.242	34.2318
860	de	3	GPH	www.hautklinik.uk-erlangen.de	68	D	6.79412	D	13.4145	VD	18.3924	4061.24	1360	513.059	228.647	26.3235
861	de	6	PO	www.regedent.de	3	VD	8.66667	VD	15	VD	9.485	2887	981.667	373.667	170.667	23.3333
862	de	6	PO	www.massage-trautmann.de	32	M	4.59375	D	11.8568	D	33.1569	2822.53	935.656	423.906	137.375	24.9375
863	de	3	GPH	www2.uni-augsburg.de	21	VD	9.28571	VD	14.3515	VD	13.0409	8547.29	2902.71	1149.52	468.048	62.5714
864	de	8	PC	www.msd.de	-	-	-	-	-	-	-	-	-	-	-	-
865	de	2	NPO	www.nuklearmedizin.de	100	D	8.08	D	12.7605	VD	24.6792	4996.02	1694.28	702.28	264.82	42.99
866	de	6	PO	dialogkongress.de	146	M	5.06164	D	11.1915	D	40.6752	8459.1	2873.3	1387.73	407.514	83.2192
867	de	2	NPO	www.systemische-gesellschaft.de	-	-	-	-	-	-	-	-	-	-	-	-
868	de	6	PO	www.bibliomed-pflege.de	6883	D	5.86518	D	12.1609	VD	28.5003	2537.05	843.485	371.035	123.974	22.9879
869	de	6	PO	www.klinikum-magdeburg.de	110	VD	9.96364	VD	14.9905	VD	0.151655	6120.99	2081.79	683.164	374.018	22.3727
870	de	6	PO	shop.blutegel.de	1	VD	10	D	11.132	D	33.86	40651	13304	5919	1905	404
871	de	8	PC	www.amgen.de	16	VD	9.5	VD	14.9734	VD	11.0333	12565.6	4245.94	1661.31	730.562	85.8125
872	de	3	GPH	www.ukbonn.de	561	D	8.29947	VD	14.3886	VD	7.84001	10558.1	3420.65	1304.21	564.558	69.098
873	de	6	PO	ngda.de	9	M	5.44444	VD	14.5154	VD	16.5121	2803.89	913.556	377.667	150.556	17.2222
874	de	6	PO	www.derminfo.de	28	E	3.07143	D	11.2351	D	36.0508	1985.54	661.214	307.143	95.1429	19.1786
875	de	8	PC	www.bbraun.de	1541	D	7.49903	D	13.4557	VD	19.3791	4270.92	1445.67	618.555	220.831	36.6995
876	de	6	PO	www.duft-studio.de	24	VE	1.83333	D	11.8613	D	34.7583	4369.46	1461.42	674.375	210.958	36.9583
877	de	3	GPH	www.evangelisch.de	2746	M	5.14348	D	11.7557	D	34.7475	2866.07	952.34	442.402	135.55	25.6213
878	de	6	PO	www.neurolog.de	15	D	8.33333	D	13.8796	VD	15.9128	5795.07	1913.6	754.533	301.8	43.8
879	de	6	PO	www.borges-plastische-chirurgie.de	31	E	3.70968	D	12.0257	VD	29.4235	5579.65	1819.74	794.097	277.387	53.5161
880	de	6	PO	www.xn--grtelrose-besprechen-pec.de	1	M	5	D	10.142	D	43.121	10015	3230	1549	435	104
881	de	6	PO	www.besprechen-berlin.de	1	D	8	D	10.554	D	39.839	5671	1862	855	271	67
882	de	2	NPO	www.bvask.de	14	VD	9.57143	VD	14.1839	VD	17.9957	8301.43	2768	1144.71	450.857	63.2857
883	de	8	PC	www.jenapharm.de	9	E	2.88889	D	12.0259	D	31.2767	17172.1	5714.67	2589.56	834.667	155.444
884	de	6	PO	www.akademie-goeme.de	45	M	4.82222	D	11.0116	D	40.728	4712.18	1552.24	749.511	218.578	46.1778
885	de	2	NPO	www.medikamente-und-sucht.de	59	D	7.88136	VD	14.7537	VD	4.97512	7530.05	2589.41	968.695	433.542	45.0169
886	de	6	PO	www.heimverzeichnis.de	-	-	-	-	-	-	-	-	-	-	-	-
887	de	6	PO	www.menschenswetter.de	34	VD	8.79412	D	12.0624	VD	28.1628	8375.32	2752.68	1205.38	420.853	74.0588
888	de	6	PO	www.derma-loft.de	101	D	5.53465	D	12.2245	VD	29.4207	4707.93	1592.66	710.99	238.475	48.2178
889	de	6	PO	www.physio-mal-anders.de	1	VE	1	D	13.425	VD	21.846	4061	1399	588	212	31
890	de	6	PO	webkiosk.mvz-atrium.de	41	D	7.43902	D	13.1417	VD	24.4961	7821.93	2535.61	1081.8	395.976	63.1707
891	de	6	PO	klarheit-krebs.de	14	D	6.14286	D	11.176	D	36.1658	8987.5	2977.79	1443.86	393.929	87.6429
892	de	6	PO	www.praxis-drbrueckner.de	45	D	6.04444	D	13.7455	VD	17.128	2200.07	720.444	300.8	113.533	15.5778
893	de	6	PO	www.kompetenznetzwerk-kopfschmerzen.de	9	M	5	D	13.435	VD	22.7802	1794.78	589.667	247.333	92	13.5556
894	de	4	PB	bb.userweb.mwn.de	2	VD	10	D	11.8165	D	31.6065	46232	15226	6624	2327.5	485
895	de	6	PO	www.liebscher-bracht-bs.de	2	VE	1	D	13.152	D	30.829	1731	546.5	253.5	80.5	12.5
896	de	6	PO	www.kaese-selber.de	52	VE	2.30769	M	9.47171	D	47.5681	3651.98	1194.5	592.846	159.846	44.1154
897	de	6	PO	xn--milben-bekmpfen-9kb.de	19	VE	1.21053	D	10.6101	D	41.2929	7740.89	2557.95	1228.53	346.474	74.8947
898	de	6	PO	www.brustzentrum-tempelhof.de	4	VD	9.75	D	13.7705	VD	21.8565	8281	2789.25	1154.75	463.75	73.25
899	de	6	PO	www.ruhe-insel-rastatt.de	29	M	5.24138	D	12.96	VD	22.7276	1331.97	436.138	188.793	66.2414	9.58621
900	de	6	PO	netlogopaedie.de	6	VD	9.5	D	12.735	VD	23.065	1985.33	668.333	289.667	96.3333	15
901	de	6	PO	www.info.schaaf-federn.de	16	E	4.25	D	13.6648	VD	22.1616	4080.44	1350.06	566.062	218.312	32.375
902	de	6	PO	heilpraktiker-erftstadt.de	25	E	2.84	M	9.34088	D	46.158	1296.84	429.48	209.32	56.32	16.28
903	de	6	PO	bernburger-dentalmanufaktur.de	10	E	4.2	D	13.4187	VD	18.5851	1725.2	573.1	232.6	92	16.1
904	de	6	PO	www.onkologie-medicum-detmold.de	2	VD	10	VD	15	VD	0	2060.5	707.5	235.5	127	5.5
905	de	6	PO	tao-equilibre.de	9	VD	9.44444	VD	14.3861	VD	15.8137	4065	1371.89	572.111	222.222	27.8889
906	de	8	PC	www.pm-atemschutz.de	38	D	5.71053	D	13.8019	VD	20.171	4750.76	1570.05	667.158	243.026	31.4737
907	de	6	PO	sale.de	22	VE	2.27273	M	8.82477	D	48.406	497.591	165.773	83	20.0455	6.68182
908	de	6	PO	opti-path.de	23	D	7.30435	D	13.9416	VD	4.79287	1072.61	371.304	136.304	62.3478	7.34783
909	de	6	PO	shop.dekont.de	24	E	2.79167	VD	14.519	VD	7.20283	1193.17	354.958	141.875	58.125	4.54167
910	de	6	PO	www.bergmann-korn.de	9	D	7.11111	D	12.881	VD	26.8893	2324.67	780.556	342.222	119.778	19.6667
911	de	6	PO	www.humorinstitut.de	17	D	6.58824	D	11.6735	D	33.8851	1658.12	555.529	257.824	75.1176	15.5882
912	de	3	GPH	www.gutachterstelle-bayern.de	-	-	-	-	-	-	-	-	-	-	-	-
913	de	6	PO	www.vita34.de	458	M	5.38865	D	12.1602	D	31.8938	3629.19	1211.55	544.382	180.662	32.4803
914	de	6	PO	www.augusta-bochum.de	113	VD	9.25664	VD	14.0634	VD	9.92274	5841.68	1986.59	740.469	346.389	32.5752
915	de	3	GPH	www.nuernberg.de	36	D	5.75	D	12.5779	VD	28.0921	3670.61	1212.03	518.5	185.111	31.5833
916	de	6	PO	www.best-systemtest.de	11	VD	9.09091	VD	14.2975	VD	18.3535	4570	1494.91	617.818	245.182	32.3636
917	de	3	GPH	www.bayerisches-aerzteblatt.de	8	VD	10	D	13.6394	VD	22.2829	17861.6	6120.75	2527	964	141.625
918	de	3	GPH	ethikkommission.blaek.de	2	VD	10	VD	15	VD	9.419	11552	3863	1504	628	74
919	de	6	PO	www.phytodoc.de	1472	D	6.27106	D	12.2691	D	30.0391	7231.16	2398.94	1054.73	369.905	73.3736
920	de	6	PO	www.netzwerk-heterogenitaet.de	1	E	3	D	10.694	D	37.221	11087	3596	1633	515	117
921	de	2	NPO	www.dg-h.de	1	VD	10	D	13.046	D	30.089	35222	11391	5150	1724	251
922	de	3	GPH	www.ifam.fraunhofer.de	552	M	5.39493	VD	14.1992	VD	10.9465	2678.52	898.27	357.513	142.993	18.6268
923	de	2	NPO	www.aerztinnenbund.de	20	VD	9.3	D	13.2139	VD	21.908	5210.8	1751.55	734.7	268.95	43.5
924	de	6	PO	logopaedie-essen.de	301	VD	9.18605	VD	14.9253	VD	6.75804	5428.14	1752.46	674.708	292.757	31.8804
925	de	3	GPH	www.pr.uni-freiburg.de	949	D	6.37197	D	12.773	VD	26.5406	3511.37	1170.2	509.734	179.118	29.7155
926	de	6	PO	www.haarerkrankungen.de	88	D	7.90909	D	13.8326	VD	23.6099	5014.45	1675.66	710.932	278.659	40.3636
927	de	6	PO	branchenbuch.meinestadt.de	11	M	5.18182	M	9.86809	D	36.0614	1716.09	567.091	247.455	90.2727	18.2727
928	de	2	NPO	www.kompetenznetz-parkinson.de	5	VD	9.6	VD	14.025	VD	16.6324	5545.8	1885.6	742.8	306.4	42
929	de	6	PO	www.allergiecheck.de	-	-	-	-	-	-	-	-	-	-	-	-
930	de	6	PO	www.btd-tanztherapie.de	-	-	-	-	-	-	-	-	-	-	-	-
931	de	3	GPH	www.ftn.uni-mainz.de	18	D	6.33333	D	13.4902	VD	15.0787	3483.22	1153.89	461.333	179.333	27.5556
932	de	2	NPO	www.dgnc.de	21	VD	8.7619	D	13.2419	VD	18.3197	7255.76	2452.43	1005.57	375.19	62.7619
933	de	6	PO	www.lachesis.de	135	M	5.42963	D	12.4696	VD	27.787	3523.19	1174.55	531.541	170.341	28.5556
934	de	6	PO	www.krauterie.de	66	VE	1.71212	M	9.21389	D	48.3451	3953.95	1303.23	661.106	159.424	41.8939
935	de	6	PO	www.atm.de	941	D	6.83422	D	13.1955	VD	23.1464	5572.07	1907.57	796.997	293.62	39.933
936	de	6	PO	www.hanahahne.de	1	D	7	D	12.773	D	29.704	4530	1512	669	233	37
937	de	3	GPH	www.nuk.mri.tum.de	8	VD	9.5	VD	14.236	VD	15.777	6242.25	2140.5	880.25	342.625	44.5
938	de	2	NPO	www.bvvp.de	-	-	-	-	-	-	-	-	-	-	-	-
939	de	3	GPH	www.hzg.de	325	D	6.52923	D	13.7718	VD	15.8816	3304.97	1107.79	459.025	172.828	24.5354
940	de	2	NPO	www.vbio.de	64215	D	6.18521	D	12.6631	VD	27.6574	3216.26	1070.14	470.33	160.17	25.6294
941	de	1	M	www.shz.de	-	-	-	-	-	-	-	-	-	-	-	-
942	de	2	NPO	www.vfo.de	13	D	8.30769	D	13.6455	VD	15.4339	2549.15	845.615	345.769	137.385	20.9231
943	de	3	GPH	aok-erleben.de	430	VE	1.3907	M	9.83445	D	45.125	4413.51	1426.79	701.765	186.151	44.9651
944	de	6	PO	www.innovations-report.de	3419	VD	9.77771	VD	14.6163	VD	17.7523	13519	4583.61	1928.18	731.082	84.7204
945	de	3	GPH	www.aok-gesundheitspartner.de	2680	VD	9.00336	VD	14.5637	VD	6.86145	6107	2024.22	787.475	312.774	38.1649
946	de	3	GPH	www.lwf.bayern.de	82	VD	9.2439	D	12.8276	VD	28.2695	17569.9	5759.43	2556.73	867.28	146.402
947	de	6	PO	www.rheuma-online.de	6059	D	8.24724	D	12.2112	D	29.5167	3438.45	1163.71	506.721	176.139	31.6991
948	de	6	PO	www.mvv-muenchen.de	-	-	-	-	-	-	-	-	-	-	-	-
949	de	2	NPO	www.aio-portal.de	150	VD	10	VD	14.3028	VD	11.1091	5475.35	1857.45	738.46	302.18	43.5
950	de	6	PO	www.iso27001-it-sicherheit.de	8	D	6.625	D	13.4545	VD	17.4451	6961.88	2398	978	342.875	51.75
951	de	6	PO	schulung-fortbildung-seminar.de	9	D	8.22222	VD	14.2934	VD	13.1664	3431.56	1194.44	494	172.889	20.1111
952	de	6	PO	www.hypnosecds.de	14	M	4.5	VD	14.8616	VD	4.99093	4927.36	1655.5	671.5	249.357	21.2143
953	de	2	NPO	www.asb.de	186	E	2.72043	D	12.6795	VD	19.8885	903.231	295.199	127.844	41.0484	6.72581
954	de	2	NPO	www.cirs-ains.de	11	VD	10	D	13.5607	VD	23.5209	13685.8	4641.91	1979.82	737.727	107.364
955	de	6	PO	www.sanktgeorg.de	552	D	7.08152	D	13.2601	VD	21.6414	2340.83	778.225	322.799	123.77	19.7681
956	de	8	PC	www.nestlehealthscience.de	79	D	6.36709	VD	14.1585	VD	12.9721	5417.41	1775.97	715.241	282.089	38.4937
957	de	6	PO	www.ambulanzpartner.de	3	VD	9.33333	D	13.4907	VD	23.035	15222.7	5106	2109.33	800.667	127.667
958	de	2	NPO	de.dwa.de	1	VD	10	VD	15	VD	3.632	15912	5179	1975	916	86
959	de	6	PO	www.prostata.de	451	D	6.04213	D	12.5387	VD	27.1702	2710.51	907.701	395.322	140.898	25.0399
960	de	6	PO	haccp-hygienemanagement.de	33	D	6.39394	D	13.5517	VD	19.1168	6177.06	2108.33	882.091	314.576	47.1515
961	de	6	PO	www.herzberatung.de	123	E	3.34959	D	12.3281	D	30.9131	4827.51	1579.21	703.813	236.154	40.561
962	de	2	NPO	www.deutsche-arthrose-stiftung.de	3	E	4	D	11.4317	D	37.059	2558.33	788	359	117	20
963	de	2	NPO	www.grc-org.de	-	-	-	-	-	-	-	-	-	-	-	-
964	de	1	M	www.computerwoche.de	87	D	8.21839	D	13.1782	VD	25.0505	8663.95	2924.1	1264.09	445.77	70.6552
965	de	6	PO	www.springerprofessional.de	151530	M	4.91762	D	13.8506	VD	17.3873	917.952	308.532	127.961	48.5597	6.5631
966	de	6	PO	www.klinikum-gap.de	-	-	-	-	-	-	-	-	-	-	-	-
967	de	6	PO	www.naehrwertrechner.de	112	VD	8.66071	VD	14.8179	VD	5.84565	21221.4	7418.34	3748.12	821.625	63.6786
968	de	3	GPH	www.ub.tum.de	48	M	4.83333	D	13.0219	VD	21.1554	2555.98	838.771	352.625	136.917	16.9583
969	de	3	GPH	www.ibmt.fraunhofer.de	205	D	7.07317	VD	14.2026	VD	11.3138	6035.73	2039.13	803.873	324.805	39.4098
970	de	6	PO	www.joggen-online.de	111	VE	1.98198	VD	15	VD	0	37589.7	11630.1	3470.1	1877.14	79.4865
971	de	6	PO	intestinal.de	4	VD	8.5	VD	14.4738	VD	10.3517	12485	4272.25	1739	663.5	81.25
972	de	2	NPO	www.copd-deutschland.de	246	D	7.36585	D	12.7588	VD	21.6219	4837.94	1642.09	693.825	251.671	40.2561
973	de	3	GPH	forschdb.verwaltung.uni-freiburg.de	1964	VD	9.2113	D	13.025	VD	25.6275	8822.29	2828.77	1235.39	435.682	109.279
974	de	6	PO	www.xendach.de	6	E	4.33333	D	11.4535	D	36.2318	490.833	158.667	67.5	29.3333	8.33333
975	de	6	PO	www.snakemed.de	4	D	6	VD	14.3035	VD	18.5495	2044.5	690.5	281	117.75	15.5
976	de	1	M	www.mmnews.de	73	M	4.9726	D	11.1629	D	36.3394	2504.79	825.26	385.836	115.562	22.9315
977	de	6	PO	www.median-kliniken.de	135	D	8.4	VD	14.8899	VD	2.40049	12389	4196.11	1495.94	686.319	65.3926
978	de	6	PO	www.pflegekrafteauspolen.de	-	-	-	-	-	-	-	-	-	-	-	-
979	de	6	PO	www.ortenau-klinikum.de	21	E	4.42857	D	12.1427	VD	28.2872	3727.19	1239.43	505.762	198.476	25.7143
980	de	1	M	presseeuropa.de	180	M	4.65	D	11.2193	D	40.2326	8481.22	2884.41	1381.77	415.244	83.8
981	de	6	PO	www.antipsychiatrieverlag.de	2170	D	8.29862	D	13.0601	VD	25.3489	13316.6	4406.42	1947.87	656.345	98.1406
982	de	6	PO	www.biologische-alzheimertherapie.de	2	VD	10	D	12.649	D	29.857	24625	8309	3629	1323	224
983	de	2	NPO	www.diabetikerbund.de	3	VD	9	D	12.871	VD	22.0723	16485	5516	2369.33	806.667	128.333
984	de	1	M	www.die-tagespost.de	778	M	4.58483	D	11.4253	D	36.204	2849.24	946.656	451.518	130.611	23.946
985	de	1	M	m.spiegel.de	-	-	-	-	-	-	-	-	-	-	-	-
986	de	1	M	www.lto.de	5403	D	6.53877	D	11.678	D	34.6855	3289.58	1071.62	491.129	156.46	29.357
987	de	6	PO	www.die-wertvollen-momente.de	32	VE	2.375	D	12.5257	VD	27.8943	9803.12	3238.81	1456.53	466.344	78.9062
988	de	6	PO	www.venusklinik.de	21	M	4.66667	D	12.9662	VD	20.0302	4439.76	1495.76	625.333	233.762	43.2381
989	de	2	NPO	www.lagz.de	5	VE	1	M	9.738	D	43.7302	14753.6	4797.2	2255.8	653.8	157
990	de	6	PO	www.maschinenmarkt.vogel.de	5491	VD	9.0641	D	12.8201	VD	26.5715	5473.48	1813.01	773.453	283.401	47.9011
991	de	6	PO	www.oberbergkliniken.de	290	D	7.54483	D	13.2788	VD	18.5027	6178.68	2067.93	849.317	324.597	41.0793
992	de	6	PO	www.laborpraxis.vogel.de	9491	D	5.77126	VD	14.1653	VD	13.2531	3990.32	1322.9	537.725	205.761	26.5401
993	de	6	PO	www.grimme-online-award.de	33	E	3.63636	D	12.9984	VD	23.4418	929.788	313.061	133.273	48.6364	7.72727
994	de	6	PO	www.logopaedische-praxis-essen.de	72	VD	9.30556	VD	14.8984	VD	8.12006	5511.15	1786.31	694.306	296.514	33.1944
995	de	6	PO	www.bk-paderborn.de	27	VD	9.81481	VD	14.8661	VD	4.039	15163.6	5117	1928.74	880.852	83.5926
996	de	6	PO	verwaltungsrecht-studium.de	65	M	5.33846	D	12.9927	VD	23.9876	1785.06	582.585	247.862	92.6308	14.0769
997	de	6	PO	akademie-naturheilkunde.de	21	D	6.90476	VD	14.5422	VD	8.85295	1894.76	619.905	231.143	104.571	10.0476
998	de	6	PO	www.die-business-coaches.de	6	M	5.33333	D	12.5133	VD	25.371	2164.67	733.5	328.167	109	21
999	de	6	PO	www.rheumapraxen-bdrh.de	58	D	6.96552	D	13.7013	VD	13.2972	1930.78	647.603	255.414	103.103	15.1897
1000	de	6	PO	www.intouch-massage.de	-	-	-	-	-	-	-	-	-	-	-	-

## Sheet: at
rank	tld	category	category_label	hostname	webpages	L	L (avg)	WSTF	WSTF (avg)	FRE	FRE (avg)	Characters (avg)	Syllables (avg)	Words (avg)	Complex Words (avg)	Sentences (avg)
1	at	7	O	www.google.at	-	-	-	-	-	-	-	-	-	-	-	-
2	at	1	M	derstandard.at	949	E	3.73867	D	13.1092	VD	24.5235	545.228	182.306	82.2613	26.1201	3.70495
3	at	3	GPH	www.meduniwien.ac.at	444	VD	8.52703	D	13.5554	VD	16.0988	5690.92	1934.46	804.482	300.935	51.1419
4	at	3	GPH	www.gesundheit.gv.at	3315	M	4.77858	VD	14.6016	VD	7.67268	7873.85	2619.59	1008.19	418.858	51.5113
5	at	6	PO	www.femmestyle.at	77	E	3.54545	D	10.9632	D	38.619	5314.64	1771.95	828.675	252.662	54.5195
6	at	3	GPH	www.sozialministerium.at	982	D	7.32892	D	13.9787	VD	11.8862	4204.73	1405.26	565.256	225.701	26.7373
7	at	6	PO	www.ots.at	20	VD	9.15	VD	14.5343	VD	17.0231	15294.6	5125.4	2123.4	834.45	98.05
8	at	3	GPH	www.lknoe.at	35	D	5.6	D	12.322	VD	25.5047	2009.6	674.486	284.257	101.143	16.4571
9	at	6	PO	www.gettyimages.at	1487	VE	1.93544	VD	14.631	VD	-0.0215198	340.249	102.511	26.6268	15.1318	0.95696
10	at	6	PO	www.netdoktor.at	5742	D	5.62017	D	11.1889	D	35.2117	4386.82	1450.85	654.251	211.71	44.8319
11	at	6	PO	www.naturavetal.at	92	E	4.33696	D	12.4383	D	31.7566	4375.15	1465.25	677.522	210.391	36.9565
12	at	3	GPH	www.ages.at	588	D	8.4983	VD	14.8835	VD	2.00449	20144.8	6835.52	2387.99	1190.83	63.2721
13	at	1	M	kurier.at	1984	E	4.27419	D	10.7784	D	38.6114	3538.89	1161.22	548.02	158.084	34.8982
14	at	3	GPH	www.aerztekammer.at	61	D	7	VD	14.1115	VD	9.72872	4679.79	1549.93	627.23	244.459	44.2787
15	at	8	PC	www.gaviscon.at	10	E	2.9	D	11.5008	D	38.5663	1023.7	338.4	157.6	51.8	11.9
16	at	6	PO	www.brustvergroesserung-leicht.at	1	VE	1	D	11.103	D	39.182	2718	904	415	132	31
17	at	8	PC	www.sam-pharma.at	8	D	5.625	VD	14.6382	VD	18.8189	5040	1680.38	700.375	291.875	34.625
18	at	3	GPH	www.uibk.ac.at	1136	D	6.93134	D	12.7815	VD	26.7461	8143.57	2714.95	1265.69	381.258	69.86
19	at	6	PO	www.lehrlingstraining.at	8	VE	2.375	D	13.1668	VD	20.788	1661.62	536.875	228.125	87.5	15.125
20	at	3	GPH	www.oesterreich-fonds.at	3	D	5.66667	D	13.7833	VD	23.0257	1624.67	521	223.667	79	10
21	at	2	NPO	www.tg-steiermark.at	35	D	6.71429	D	13.926	VD	13.9006	1631.37	542.086	215.143	88.3143	11.8
22	at	2	NPO	beta.tg-steiermark.at	-	-	-	-	-	-	-	-	-	-	-	-
23	at	6	PO	www.therapie.impuls-fs.at	15	D	7	D	13.1777	VD	14.8429	887.267	295.467	117.133	44.8	5.4
24	at	6	PO	www.ausbildungen.impuls-fs.at	15	D	7.13333	VD	14.0714	VD	9.91827	1393.8	472.533	180.333	75.2667	9.46667
25	at	8	PC	www.crystal-kolloiden.at	34	E	3.79412	D	11.3596	D	36.9448	3615.53	1199.12	558.294	172.471	33.2059
26	at	6	PO	www.griechenland-spende.at	1	E	3	VD	15	VD	0	247	100	31	17	1
27	at	3	GPH	www.wko.at	252	D	8.10317	D	13.5723	VD	21.0644	20802.5	6731.89	2867.83	1046.73	151.21
28	at	8	PC	www.pharmig.at	17	VD	8.52941	VD	14.4485	VD	14.3588	5460.24	1848.88	756.588	294.118	35.5294
29	at	3	GPH	www.akhwien.at	3	D	8	D	13.764	VD	13.288	2847.33	980	402	132.667	17.3333
30	at	3	GPH	www.bmg.gv.at	-	-	-	-	-	-	-	-	-	-	-	-
31	at	3	GPH	www.medunigraz.at	183	VD	9.81421	VD	14.6466	VD	5.3476	6406.48	2219.32	857.65	357.169	46.6721
32	at	2	NPO	www.psychotherapie.at	1	VD	9	VD	15	VD	0	2041	679	249	115	9
33	at	6	PO	www.psyonline.at	242	VD	9.00413	VD	14.583	VD	3.79778	10651.1	3458.16	1229.62	597.566	136.463
34	at	6	PO	www.femmestyle.co.at	163	E	2.70552	D	11.5667	D	36.3466	11818.4	3715.77	1694.55	565.276	111.718
35	at	2	NPO	www.oeagg.at	6	VD	8.5	VD	14.2735	VD	7.465	7752.83	2615.17	965	412.167	35.8333
36	at	6	PO	www.ostheimer.at	-	-	-	-	-	-	-	-	-	-	-	-
37	at	3	GPH	www.wienkav.at	1	VD	10	VD	15	VD	0	4233	1475	483	279	8
38	at	6	PO	femmestyle.at	72	E	3.68056	D	10.9564	D	38.2765	5341.19	1783.76	828.931	255.75	55.5139
39	at	1	M	www.derstandard.at	5561	D	6.262	D	12.7536	D	29.941	4664.55	1549.25	712.583	222.03	35.2589
40	at	1	M	cba.fro.at	76	VD	8.64474	D	13.7488	VD	24.0684	3947.29	1273.45	554.671	208.539	27.7237
41	at	8	PC	www.easypharm.at	52	E	3.44231	D	10.8888	D	38.1814	999.077	330.731	148.327	49.6346	13.4231
42	at	6	PO	www.femmestyle.or.at	56	E	3.625	D	11.3832	D	36.4971	12950.5	4056.48	1852.7	603.143	120.018
43	at	1	M	www.nachrichten.at	517	E	4.38878	D	13.3373	VD	29.0606	3516.85	1164.93	528.652	185.679	27.4932
44	at	3	GPH	www.fhstp.ac.at	571	D	5.92119	D	13.2486	VD	17.2598	1364.97	461.186	189.07	72.8406	10.5499
45	at	6	PO	www.dr-boehm.at	62	VE	1.70968	D	13.9793	VD	11.5165	896.516	289.823	121.452	42.629	2.20968
46	at	6	PO	www.gynmed.at	746	D	6.10054	D	11.2476	D	35.8463	3135.35	1014.08	469.334	142.59	30.2359
47	at	6	PO	www.psychotherapiepraxis.at	918	VD	8.69281	D	13.4447	VD	24.9374	13246.7	4394.56	1930.13	668.342	93.7876
48	at	1	M	jobs.derstandard.at	3	E	3	D	13.91	VD	27.339	564	179	84	25	3
49	at	3	GPH	www.termine-meduniwien.at	-	-	-	-	-	-	-	-	-	-	-	-
50	at	6	PO	www.vier-pfoten.at	297	E	3.23569	D	11.2584	D	37.6453	3199.33	1056.38	495.832	149.323	29.3603
51	at	1	M	www.heute.at	6154	E	3.44589	M	9.42415	D	43.8934	2008.55	648.641	309.143	85.4709	24.409
52	at	6	PO	www.meinbezirk.at	18347	E	3.20134	D	10.9695	D	37.5808	5771.77	1878.95	882.176	262.823	58.8847
53	at	6	PO	www.sjk-wien.at	775	D	7.78452	VD	14.4928	VD	8.46276	1964.76	669.121	259.076	113.15	13.5123
54	at	6	PO	www.babyforum.at	1	VD	10	D	10.881	D	41.544	17858	6022	2961	796	152
55	at	1	M	www.oe24.at	5405	E	4.31582	D	10.6975	D	41.4875	1617.01	533.414	256.414	73.9913	15.6853
56	at	4	PB	www.stangl-taller.at	1070	D	7.81495	D	12.4551	VD	27.7776	13034.6	4323.34	1932.1	636.608	110.869
57	at	2	NPO	www.aerzte-ohne-grenzen.at	975	D	6.37538	D	11.3581	D	33.9234	3724.32	1261.81	577.975	177.046	34.7292
58	at	3	GPH	research.fhstp.ac.at	208	D	7.53365	D	13.5184	VD	16.2465	2500.65	841.543	334.178	136.567	22.476
59	at	8	PC	www.novartis.at	39	D	5.64103	D	13.5682	VD	21.0119	8705.77	2936.69	1228.41	461.974	66.5641
60	at	6	PO	www.xn--krisen-lsen-yfb.at	25	E	4.24	D	12.8712	VD	20.632	1002.92	333.84	140.16	51.44	8.16
61	at	2	NPO	www.kinderaerzte-im-netz.at	176	D	7.21591	D	12.7291	VD	22.5739	3814.63	1207.52	494.58	195.233	27.5455
62	at	1	M	wien.orf.at	35	M	4.74286	D	11.324	D	35.2094	3592.86	1187.89	542.543	169.029	34.4
63	at	6	PO	www.easysleep.co.at	3	E	3.66667	D	11.111	D	44.9353	986.333	315	150.333	49	11.6667
64	at	3	GPH	list.fwf.ac.at	23	M	4.82609	VD	15	VD	0	1376.43	491.826	164.304	88.6087	1.17391
65	at	3	GPH	sci-trecs.pmu.ac.at	18	VD	9.77778	VD	15	VD	1.04017	2849.61	1031.06	374.167	179.722	12.5
66	at	3	GPH	bewerbung1.noel.gv.at	2	VD	10	VD	15	VD	0	21153	7224	2540	1271	117
67	at	8	PC	www.sanova.at	75	E	3.98667	D	13.2572	VD	19.4832	856.253	284.36	116.187	46.5733	9.32
68	at	6	PO	www.thermewien.at	-	-	-	-	-	-	-	-	-	-	-	-
69	at	6	PO	www.sowhat.at	2	VD	9	D	10.923	D	38.083	21884	7188	3317	1021	219
70	at	3	GPH	www.salk.at	-	-	-	-	-	-	-	-	-	-	-	-
71	at	6	PO	strasse-plz-ort.at	722	E	2.6108	D	11.6235	D	37.7171	185.443	59.7285	27.3407	10.3975	2.39335
72	at	8	PC	industrial.omron.at	55	D	6.25455	VD	14.3269	VD	11.3305	2846.91	958.982	379.291	150.964	18.3818
73	at	6	PO	www.privatklinik-doebling.at	-	-	-	-	-	-	-	-	-	-	-	-
74	at	3	GPH	salk.at	93	VD	9.48387	VD	14.7953	VD	7.00165	13495.6	4579.65	1774.75	765.452	77.9462
75	at	2	NPO	www.hospiz.at	116	D	7.25862	D	13.131	VD	22.6338	3806.16	1288.39	558.043	193.284	30.6466
76	at	6	PO	www.homeopathy.at	119	VD	9.13445	D	12.8035	VD	29.3013	24847	8303.82	3757.81	1220.02	196.765
77	at	6	PO	www.lebensberater.at	39	E	2.64103	D	12.5864	VD	22.2342	1119.87	362.718	153.462	52.9231	10.1538
78	at	1	M	www.krone.at	31	E	2.70968	D	11.7294	D	36.6761	13675.3	4501.77	2073.35	680.097	124.935
79	at	6	PO	www.kosmetische-chirurgie-bregenz.at	1	VD	9	VD	14.844	VD	12.496	2744	929	364	155	20
80	at	2	NPO	www.roteskreuz.at	15	D	6.13333	D	12.6019	VD	25.9986	10517.7	3488.4	1494.73	531.133	106.533
81	at	3	GPH	oeh.univie.ac.at	36	D	5.55556	D	13.0149	VD	21.8077	2622.58	876.861	380.139	131.861	21.0556
82	at	1	M	www.vol.at	950	E	4.33579	D	10.6214	D	40.2979	1734.18	575.528	270.374	79.9263	17.2853
83	at	1	M	www.wienerzeitung.at	344	M	4.86919	D	11.0699	D	37.9217	2984.36	988.422	464.39	138.558	29.314
84	at	6	PO	www.springermedizin.at	21442	D	6.09052	D	13.0873	VD	28.6874	525.595	176.616	74.0704	29.6572	5.84582
85	at	6	PO	www.neurologin-broussalis.at	10	D	7	D	13.5979	VD	14.5203	1515.9	499.1	198.7	82.5	14.7
86	at	6	PO	www.kh-schwarzach.at	158	M	4.86076	D	12.9101	VD	24.3252	1654.09	556.025	237.968	86.4557	12.6646
87	at	1	M	www.pinzgauerin.at	27	M	5.2963	D	11.84	D	33.6647	7589.85	2544.67	1184.7	374.148	72.5185
88	at	1	M	www.dielungauerin.at	16	D	5.9375	D	12.6759	D	35.1479	24569.6	8505.75	4288.31	1251.31	198.688
89	at	6	PO	www.hellich.at	1	VE	2	D	12.559	D	33.063	2835	957	423	160	29
90	at	6	PO	www.narayana-verlag.at	54	D	7.2963	D	11.9675	D	34.8634	18716.5	6156.11	2826.93	939.074	209.13
91	at	6	PO	www.bhswien.at	109	VD	10	VD	15	VD	0	11581.7	4010.06	1309.37	765.982	47.5872
92	at	2	NPO	oeds.at	1	VD	10	VD	15	VD	1.086	7899	2693	1077	438	33
93	at	1	M	www.dieflachgauerin.at	20	D	5.8	D	13.3424	VD	27.8267	17895.8	6173.75	3116.2	901.05	139.4
94	at	1	M	www.dietennengauerin.at	17	D	6.35294	D	12.9383	D	30.3765	19647.3	6807.41	3412.41	1005.29	153.765
95	at	1	M	www.diesalzburgerin.at	81	M	4.74074	D	11.8811	D	34.2099	7282.53	2444.53	1149.02	353.753	68.963
96	at	1	M	www.diepongauerin.at	19	D	6	D	12.9172	D	29.5933	19235	6647.47	3360.79	971.316	151.842
97	at	6	PO	www.bhsried.at	108	VD	9.89815	VD	14.9718	VD	0.43463	11964.9	4110.72	1359.38	754.824	26.9815
98	at	6	PO	www.enjoyliving.at	71	E	2.70423	D	13.8305	VD	24.4017	7171.03	2357.34	1040.04	371.042	51.0423
99	at	6	PO	www.arztakademie.at	18	VD	10	VD	14.9567	VD	6.37522	16598.1	5570.06	2130.72	947.556	108.111
100	at	1	M	www.pulsmagazin.at	167	M	4.86826	D	11.9342	D	30.1663	2526.2	849.036	378.305	125.138	23.2395
101	at	3	GPH	www.lisavienna.at	66	D	6.54545	D	13.5176	VD	21.5389	2674.74	922.712	393.106	145.409	19.7424
102	at	6	PO	www.privatklinik-graz-ragnitz.at	-	-	-	-	-	-	-	-	-	-	-	-
103	at	6	PO	arztsuche24.at	140353	E	3.92324	D	12.6793	VD	28.0113	8182.28	2645.23	1153.2	398.075	59.0394
104	at	3	GPH	www.aekwien.at	217	D	8.32258	D	13.7354	VD	14.6737	3661.31	1181.83	489.88	178.493	31.9724
105	at	6	PO	www.altaussee-wesentlich-gesund.at	172	M	5.30814	D	12.4278	VD	28.909	11542.1	3888.2	1707.49	597.384	102.814
106	at	6	PO	www.woman.at	3937	VE	2.1176	M	9.23419	D	47.6407	2343.71	773.412	384.46	98.762	29.4862
107	at	6	PO	www.mangroven.at	1	VE	1	D	13.54	VD	18.892	10218	3370	1400	499	69
108	at	6	PO	www.mimikama.at	134	M	4.74627	D	11.0639	D	38.5426	5467.18	1820.87	867.179	250.037	50.2313
109	at	6	PO	www.psychotherapiewien.co.at	28	VD	9.5	VD	14.3265	VD	17.74	5947.46	1981.39	832.75	314.071	40.5714
110	at	2	NPO	www.aoef.at	103	D	7.24272	D	13.1788	VD	22.0879	2978.39	1015.59	438.146	151.282	21.6699
111	at	6	PO	www.care-vision.at	11	M	5.45455	D	10.5911	D	38.5853	6307	2137.55	947.727	315	63.7273
112	at	2	NPO	www.ergotherapie.at	-	-	-	-	-	-	-	-	-	-	-	-
113	at	6	PO	www.mangrove.at	3	E	3.33333	D	12.8113	VD	27.8	10778.7	3556.33	1579.67	524.333	77.6667
114	at	3	GPH	ooe.lko.at	329	D	7.47416	D	12.1485	D	31.606	3932.52	1278.9	573.684	191.827	34.693
115	at	6	PO	www.regiondo.at	27	E	2.77778	D	12.7712	D	31.3265	2405.7	820.111	376.37	119.259	19.2963
116	at	6	PO	www.krisen-lösen.at	2	E	4	D	13.1945	VD	14.1835	534.5	189.5	70.5	32.5	3
117	at	6	PO	www.kh-herzjesu.at	17	D	6.58824	VD	14.8941	VD	1.67712	8842.94	2993.35	1080.71	546.294	37.5882
118	at	8	PC	www.ich-messe-selbst.at	6	VE	1.5	M	9.73133	D	41.1313	1056.67	346	169.833	43.1667	14.1667
119	at	6	PO	www.labdia.at	1	VD	10	VD	15	VD	3.521	1842	672	250	113	13
120	at	6	PO	www.altaussee-mineralkomposit.at	2	D	8	D	12.958	VD	22.733	5683	1934	799	305	51
121	at	6	PO	www.marketinggesellschaft.at	12	E	3.41667	D	10.6843	D	38.3192	1972.08	649	297.167	91.9167	17.8333
122	at	6	PO	www.freiraum-lobau.at	4	M	4.5	VD	14.194	VD	12.4443	1339.75	445.75	171.75	75.75	12.25
123	at	6	PO	www.hypno-mega.at	10	D	8	VD	14.8676	VD	4.9111	3782.3	1267	516.4	195.1	19.6
124	at	6	PO	www.kinderreha-wildbad.at	13	D	7.84615	D	13.2244	VD	6.42815	2047.92	715.846	272.385	112	11.6154
125	at	6	PO	www.herzreha.at	3	D	7.33333	VD	14.566	VD	9.06033	6246.67	2104	827.333	342.333	37.3333
126	at	2	NPO	www.mehr-demokratie.at	85	D	6.62353	D	12.3999	VD	23.2307	8713.76	2863.27	1254.59	430.224	63.4706
127	at	6	PO	www.atn-ag.at	213	E	4.07981	D	12.0019	D	29.998	2922.91	982.977	434.319	144.183	22.8732
128	at	2	NPO	www.augen.at	52	D	5.76923	D	13.5902	VD	18.7924	3111.94	1037.06	434.038	164.25	24.9615
129	at	3	GPH	goeg.at	489	D	7.08793	VD	14.4444	VD	7.76658	1288.14	433.548	165.53	68.9898	7.85685
130	at	2	NPO	www.barmherzige-brueder.at	111	D	8.11712	VD	14.5096	VD	10.7853	6180.77	2033.42	818.802	324.532	36.991
131	at	3	GPH	www.wgkk.at	-	-	-	-	-	-	-	-	-	-	-	-
132	at	6	PO	www.privatklinik-confraternitaet.at	3	VD	9.66667	VD	15	VD	0.305667	8024.33	2773	1005.33	497.333	42
133	at	6	PO	www.docs4you.at	-	-	-	-	-	-	-	-	-	-	-	-
134	at	3	GPH	www.aekooe.at	232	D	7.10345	D	13.69	VD	11.7735	2550.72	826.716	335.927	130.336	19.0086
135	at	2	NPO	www.oeggh.at	6	D	8.33333	D	13.7098	VD	11.8245	5988.17	1974.83	800.667	306.667	55.3333
136	at	6	PO	www.moemax.at	309	E	3	VD	15	VD	0	220	74	28	18	1
137	at	1	M	steiermark.orf.at	5	D	6.8	D	13.6154	VD	25.6392	3070.6	1031.2	456	159.2	21.2
138	at	2	NPO	www.oegn.at	59	D	8.18644	D	13.4146	VD	21.9986	4912.8	1631.41	698.153	253.271	37.7797
139	at	6	PO	www.acor.at	1	E	3	M	9.655	D	45.486	3534	1184	598	139	32
140	at	3	GPH	www.tirol.gv.at	1034	D	5.53385	D	13.3609	VD	19.7785	2505.31	824.486	346.516	126.712	17.7882
141	at	4	PB	www.dahlke.at	2	VD	9	D	13.2305	VD	18.308	7295.5	2458	1071	377.5	49.5
142	at	6	PO	www.pharmig-academy.at	19	D	6.31579	D	10.0718	D	45.2526	2536.74	761.842	366.158	105.263	25.1579
143	at	8	PC	www.s-icd.at	9	E	3.11111	M	9.61044	D	32.5528	3123.67	1040.44	492.778	148.222	31.7778
144	at	6	PO	www.humanomed.at	243	D	7.53498	D	13.67	VD	17.603	3674.66	1246.2	512.263	198.605	27.5597
145	at	3	GPH	www.familienberatung.gv.at	1	E	4	D	11.039	D	41.048	2250	731	345	109	23
146	at	6	PO	www.kup.at	926	VD	9.28078	VD	14.7583	VD	5.71788	5079.73	1759.74	695.448	290.146	33.2916
147	at	6	PO	www.e-health.at	9	D	8.22222	VD	14.0472	VD	13.9448	794.111	269.556	94.4444	47.2222	3.66667
148	at	2	NPO	www.igwien.at	68	D	5.61765	D	13.6493	VD	11.3945	2929.85	986.426	396.809	152.632	21.9265
149	at	6	PO	www.kieser-training.at	73	M	5.20548	D	11.3085	D	36.3853	3948.75	1293.16	606.767	180.493	38.7808
150	at	6	PO	www.krankenhaus-oberndorf.at	91	D	6.37363	D	13.5243	VD	16.5727	1260.29	422.868	171.264	68.011	10.4176
151	at	6	PO	booking.hypno-mega.at	1	D	6	D	13.508	D	31.843	321	101	43	18	4
152	at	2	NPO	www.oegum.at	17	VD	9.64706	VD	14.7957	VD	2.97129	5411.18	1787.47	621.706	313.882	23.9412
153	at	3	GPH	noe.lko.at	418	D	7.15311	D	12.2954	D	30.1692	3419.3	1121.19	502.038	168.287	30.8469
154	at	6	PO	www.physikalischesoiree.at	66	E	3.63636	D	10.7193	D	36.9367	1028.27	344.53	157.864	49.4848	11
155	at	2	NPO	www.aktive-diabetiker.at	-	-	-	-	-	-	-	-	-	-	-	-
156	at	6	PO	www.hofer.at	234	VE	2.18803	D	11.6049	D	34.6048	2301.81	755.838	346.248	107.462	20.1624
157	at	2	NPO	www.palliativ.at	15	D	6.93333	D	12.2775	VD	26.3043	4926.93	1669.93	732.933	244.6	40.9333
158	at	2	NPO	www.wpv.at	-	-	-	-	-	-	-	-	-	-	-	-
159	at	6	PO	www.planto-slim.at	9	VE	1.11111	D	12.2184	D	41.5669	4385.33	1423.44	703.444	215.889	40.1111
160	at	6	PO	members.aon.at	125	M	5.4	D	11.9389	D	30.7225	6879.62	2271.12	1061.04	318.744	61.728
161	at	1	M	www.bvz.at	34	D	5.52941	D	11.8771	VD	28.635	3291.94	1080.91	467.059	158.088	32.3235
162	at	6	PO	www.gefaess.at	15	D	5.6	D	12.5486	VD	26.2353	3467.2	1143.67	498.867	172.4	30.0667
163	at	6	PO	magen-darm-gesundheit.at	16	M	5.1875	D	12.0392	VD	27.7613	1612.81	526.375	237.688	76.9375	17.625
164	at	8	PC	www.exeltis.at	20	M	5.15	D	12.1142	VD	21.9891	2044.3	682.2	299.45	102.05	18.4
165	at	6	PO	in-kärnten.at	4822	VD	8.89714	VD	14.9768	VD	1.41156	4716.09	1552.85	550.238	282.357	16.2806
166	at	6	PO	gedaechtnispsychologie.at	9	D	7.11111	D	13.8486	VD	12.0221	1513.11	490.778	178.333	81.6667	10
167	at	6	PO	www.taotraining.at	16	D	7.5625	D	13.8859	VD	23.9111	10657.1	3269.25	1587.25	451.25	66.5
168	at	6	PO	www.austrianbusinesswoman.at	410	D	6.14634	D	12.3536	VD	29.1774	2668.37	890.934	396.9	129.89	22.422
169	at	6	PO	www.linde-gas.at	126	E	2.7381	D	12.7108	VD	23.5113	2467.49	815.5	340.135	127.421	21.9841
170	at	6	PO	www.medcenter-nord.at	9	D	6.11111	D	13.3839	VD	19.326	1668.56	552.222	224.556	86.8889	12.7778
171	at	6	PO	www.schoendorf.at	34	M	4.5	D	11.4606	D	34.1939	3347.29	1095.56	490.618	162.882	30.4118
172	at	6	PO	neusiedl-zahnarzt.at	6	E	2.83333	D	11.9892	VD	26.1943	790	263.667	109	41.5	8
173	at	6	PO	www.diewundmanagerin.at	8	D	7.125	D	12.8963	VD	28.1444	4398.25	1465.88	640.125	220.625	42.625
174	at	8	PC	www.joalis.at	4	D	7.25	VD	14.2297	VD	25.9408	2600.5	902.5	391.75	159.5	21.25
175	at	6	PO	augenklinik-salzburg.at	-	-	-	-	-	-	-	-	-	-	-	-
176	at	6	PO	www.kieslinger-neurologie.at	7	M	4.71429	VD	14.0657	VD	17.3617	2970.14	982.714	415.857	157.429	22.8571
177	at	6	PO	www.konisation.at	1	VD	10	M	9.941	D	40.779	3656	1293	594	181	50
178	at	2	NPO	www.oedg.at	175	D	8.13143	VD	14.0477	VD	16.8032	5322.89	1794.29	742.434	286.543	39.72
179	at	6	PO	www.rudolfinerhaus.at	86	M	4.86047	D	13.1934	VD	24.3723	2554.8	863.279	367.163	135.419	21.7558
180	at	6	PO	www.augenarzt-hietzing.at	3	M	4.66667	D	13.528	VD	16.5313	2006.67	681	278.667	101.667	15.3333
181	at	2	NPO	www.armutskonferenz.at	211	D	6.65403	D	12.6166	VD	24.2507	6445.11	2106.35	866.204	324.938	51.4739
182	at	2	NPO	systemischetherapie.oeagg.at	3	D	7.66667	VD	14.544	VD	7.25833	2670.33	917	306.667	142	9
183	at	6	PO	www.shell.at	26	E	2.84615	D	12.5955	VD	24.9026	1776.69	593.192	262.308	86.2692	14.9231
184	at	6	PO	www.implantat-berater.at	272	VD	9.63971	VD	14.9985	VD	0.0839228	7856.99	2725.49	893.68	483.272	40.2757
185	at	2	NPO	www.oegari.at	8	VD	9.75	VD	14.7936	VD	6.55875	15884.9	5330.5	2085.25	900.625	92.875
186	at	6	PO	futurezone.at	308	E	3.99675	D	11.3719	D	36.1928	3610.03	1196.87	557.273	167.422	33.6396
187	at	8	PC	www.fopi.at	31	D	7.29032	D	13.5068	VD	19.0922	3717.16	1232.1	514.806	187.581	28.0323
188	at	1	M	www.vienna.at	738	M	4.73035	D	10.9937	D	38.9543	2310.73	766.885	361.205	107.049	21.8686
189	at	6	PO	www.home24.at	55	VE	2.14545	M	9.0598	D	48.8297	2395.25	785.473	377.855	109.6	23.5091
190	at	1	M	www.news.at	554	E	2.68592	M	9.42101	D	45.1676	4037.63	1315.62	637.431	173.061	49.6047
191	at	6	PO	www.notino.at	1741	M	4.63871	D	13.1606	VD	29.4223	2057.75	691.481	313.559	104.485	15.4802
192	at	6	PO	www.herz-ordination.at	14	E	3.64286	D	13.5091	VD	21.669	5310.57	1752.86	722.857	281	44
193	at	8	PC	www.strepsils.at	28	VE	1.60714	M	9.83414	D	38.7708	1672.79	523.393	247.536	68.8214	19.4286
194	at	8	PC	omron.at	1	D	8	VD	15	VD	0	3214	1092	382	181	22
195	at	6	PO	www.wunschbaby.at	123	D	6.92683	D	12.4439	VD	26.8218	4056.71	1382.18	603.585	204.772	35.4065
196	at	3	GPH	www.kabeg.at	-	-	-	-	-	-	-	-	-	-	-	-
197	at	3	GPH	kit.ait.ac.at	23	D	7.91304	VD	14.3523	VD	11.2593	2253.57	767.696	303.522	123.174	15.7391
198	at	6	PO	www.hypnos.at	2	VD	9	D	11.3135	D	39.436	5888	1969	914	298.5	58.5
199	at	2	NPO	www.aekh.at	19	D	7.15789	VD	14.1061	VD	21.5682	2579.79	845.211	352.474	145.895	17.1579
200	at	3	GPH	www.gespag.at	-	-	-	-	-	-	-	-	-	-	-	-
201	at	6	PO	www.wirbelsaeulenspezialist.at	9	D	7.55556	D	13.352	VD	17.0544	5293	1766.89	710	283.444	39.3333
202	at	6	PO	www.neurologen-salzburg.at	3	D	8	D	12.8417	VD	19.0787	1502.33	515.333	203.667	81.3333	15
203	at	6	PO	www.dr-kroiss.at	82	E	3.18293	D	10.942	D	41.1865	5282.72	1732.6	869.232	225.024	48.2073
204	at	6	PO	www.ernaehrungsberatung-wien.at	128	VE	1.17969	M	8.61251	D	52.4667	11686	3849.19	2015.11	448.172	142.5
205	at	3	GPH	www.ccc.ac.at	99	VD	9.65657	VD	14.4575	VD	10.312	12687.6	4417.94	1723.47	721.303	103.182
206	at	8	PC	www.veet.at	80	VE	1.4875	D	10.3404	D	42.6395	2895.22	956.737	468.85	130.262	30.4625
207	at	2	NPO	www.oesg.at	19	VD	9.26316	D	13.9721	VD	18.4721	9096.26	2992.32	1214.53	489.526	70.7895
208	at	6	PO	www.jem-online.at	127	VD	9.30709	D	12.5217	VD	27.5669	10099.7	3393.06	1457.14	519.15	93.8819
209	at	6	PO	www.iclinic.at	38	VE	2.18421	D	11.7803	D	32.1243	10466.6	3523	1563.89	526.053	102.763
210	at	6	PO	www.fruktobase.at	23	E	4.04348	D	13.268	VD	24.1516	4427.96	1456	616.478	232.174	39.7391
211	at	6	PO	www.selbstwert-coaching.at	4	M	5	D	10.9887	D	38.3422	1014.75	337	156.5	48.25	10.25
212	at	2	NPO	www.unfallchirurgen.at	117	D	5.98291	D	12.6272	VD	20.3481	1997.59	652.094	278.197	97.5641	19.3675
213	at	2	NPO	www.oerg.at	90	VD	10	VD	14.9246	VD	7.31167	17572.6	6289.13	2552.87	1016.98	94.8889
214	at	8	PC	www.eucerin.at	643	E	3.08398	VD	14.3996	VD	16.8753	3054.36	993.577	435.481	164.068	13.1353
215	at	2	NPO	www.prostatakrebse.at	23	E	4.21739	D	11.8477	D	33.9267	3483	1172.04	527.478	177	33.4783
216	at	2	NPO	www.oegt.at	2	VD	10	VD	15	VD	5.0325	7334.5	2429.5	967.5	404.5	34
217	at	2	NPO	sea-shepherd.at	19	M	4.63158	D	12.0997	D	35.2461	3132.95	1054.32	485.316	159.158	26.5789
218	at	6	PO	www.achtsamkeitinderpsychotherapie.at	44	D	8.11364	D	13.8996	VD	18.5194	3306.75	1121.48	489.591	173.773	23.0455
219	at	6	PO	www.gesundheits-schmiede.at	-	-	-	-	-	-	-	-	-	-	-	-
220	at	6	PO	www.reha-stveit.at	1	VD	9	D	11.564	VD	21.261	1135	389	155	57	13
221	at	3	GPH	tirol.lko.at	111	D	7.04505	D	12.4177	D	29.845	3580.37	1174.62	520.333	176.703	29.5586
222	at	8	PC	danubemed.at	3	D	8	D	13.0413	VD	15.111	1602.33	553	213	89.3333	18.3333
223	at	6	PO	kijimea-regularis.at	1	VE	1	D	10.477	D	42.109	5836	1933	908	284	68
224	at	2	NPO	www.oegnr.at	9	VD	9.22222	D	13.4581	VD	15.6969	3420.78	1139.78	463.111	186.111	25.1111
225	at	2	NPO	www.oemsg.at	40	VD	9.775	VD	14.905	VD	1.51735	5304.6	1783.92	634.325	326.175	19.4
226	at	3	GPH	bgld.lko.at	43	D	6.81395	D	12.9126	VD	23.9778	3620.98	1173.49	496.442	181.953	28.3721
227	at	3	GPH	www.gukps.at	3	D	8	D	13.3307	VD	9.326	4464.33	1380.67	509.333	227.667	41.6667
228	at	3	GPH	ktn.lko.at	120	D	7.9	D	12.1457	D	31.0643	3694.78	1212.3	536.9	183.975	33.45
229	at	2	NPO	oegvh.at	-	-	-	-	-	-	-	-	-	-	-	-
230	at	2	NPO	www.brustkrebsexperten.at	156	D	5.80128	D	13.7623	VD	12.5079	1591.03	520.173	207.077	82.25	13.7564
231	at	2	NPO	www.homoeopathie.at	219	D	6.20548	D	12.9133	VD	27.3822	2951.48	980.525	429.886	154.224	23.8721
232	at	2	NPO	www.selbsthilfe.at	1	VD	10	D	12.119	VD	26.525	46200	15033	6199	2393	534
233	at	2	NPO	www.oegho.at	11	D	8.45455	D	13.975	VD	15.7982	5379	1834.45	686.273	307.909	35.9091
234	at	6	PO	www.tausendkind.at	28	VE	0.678571	E	6.83154	D	30.0825	4509.68	1490.89	747.929	183.536	46.1786
235	at	6	PO	www.klinikum-klagenfurt.at	26	VD	10	VD	15	VD	0.0796154	7835.12	2743.81	936.846	478.885	28.2308
236	at	6	PO	cancer-treatment.kandioler.at	6	VD	9	D	13.1463	D	31.8615	998	393	178.833	62.6667	8.83333
237	at	6	PO	www.salzburger-werbefenster.at	1	M	5	D	13.521	VD	19.511	1274	450	183	72	11
238	at	1	M	www.sn.at	1259	D	6.06751	D	11.5554	D	33.8433	2543.32	830.334	379.334	117.519	22.2351
239	at	2	NPO	www.dystonie.at	-	-	-	-	-	-	-	-	-	-	-	-
240	at	3	GPH	news.wko.at	36	D	7.83333	D	13.3481	VD	22.1668	8582.39	2808.44	1170.53	440.167	53.0278
241	at	3	GPH	ktn.lfi.at	4	D	7	VD	14.2758	VD	14.7095	3487.25	1136.25	477	178.75	23.25
242	at	8	PC	pharmonta.at	10	M	5	D	11.139	D	35.5584	963.4	321.2	142	49.2	11.8
243	at	6	PO	www.schlafapnoe-shg.at	1	VE	1	D	10.904	D	35.223	5432	1734	786	238	50
244	at	6	PO	www.du-isst-anders.at	10	E	2.5	D	11.0484	D	36.5626	2762.4	917.1	424.1	132.4	28.9
245	at	8	PC	viennas-pharmacists.at	28	VE	1.92857	M	8.81154	D	49.2527	1117.21	382.071	182.964	53	14.3929
246	at	6	PO	www.mycare.at	1398	VD	9.96209	VD	15	VD	0.0245873	32362.1	10732.9	4055.14	1973.98	73.6202
247	at	4	PB	www.cannabissocialclub.at	10	D	6.5	VD	14.3331	VD	19.6507	1496.9	519.1	221.9	84	11.4
248	at	6	PO	www.beratungsstellen.at	62	VD	9.80645	D	12.3447	VD	21.796	37123.2	12012.7	5012.31	1838.29	419.29
249	at	2	NPO	www.eva-info.at	8	E	4	D	11.8761	VD	25.4168	7892.62	2632	1191.25	377.5	75.75
250	at	3	GPH	mobility.fhstp.ac.at	7	D	7.71429	D	13.6407	VD	18.7644	1816.14	624.429	250.571	103.286	11.4286
251	at	2	NPO	www.ogka.at	-	-	-	-	-	-	-	-	-	-	-	-
252	at	6	PO	www.bergmueller.at	12	D	7.66667	VD	14.1709	VD	16.7172	6000.58	2016.42	824.583	327.917	36.3333
253	at	6	PO	girls-talk.at	19	M	4.78947	D	11.9702	D	30.5773	3725.05	1255.95	544.842	192.105	36
254	at	8	PC	www.damiana.at	3	VE	1.33333	D	11.2017	D	39.9813	10045.3	3395.33	1601.33	498	103.333
255	at	2	NPO	www.sipcan.at	29	E	3.13793	D	11.7477	D	35.6376	12404.8	4089.83	1917.41	580.103	118.138
256	at	3	GPH	igw.fhstp.ac.at	40	D	8.4	D	12.2355	VD	24.3807	7994.38	2520.38	1105.88	382.475	135.475
257	at	6	PO	www.easylife.at	14	VE	2.07143	D	10.1917	D	41.3324	2357.71	776.929	364.643	108.5	26.1429
258	at	3	GPH	www.katholisch.at	258	E	3.07752	VD	14.6713	VD	6.95367	707.643	230.771	98.5271	35.7984	2.65504
259	at	2	NPO	www.gruenerkreis.at	4	D	8.25	D	13.9992	VD	13.2852	9777.25	3267.5	1344.75	500.75	73.5
260	at	8	PC	www.tena.at	38	VE	2.10526	VD	14.0251	VD	21.9395	14314.5	4925.21	2155.08	744.684	94.0263
261	at	3	GPH	www.oebb.at	-	-	-	-	-	-	-	-	-	-	-	-
262	at	6	PO	tagungszentrum-gesundheit.at	2	D	6	D	13.8205	VD	17.943	1060	341.5	142.5	51.5	4
263	at	6	PO	www.teamatwork.at	15	D	5.73333	VD	14.5945	VD	8.46067	4388.6	1459.13	596.267	226.267	20.6667
264	at	3	GPH	biocenter.i-med.ac.at	31	VD	8.70968	VD	14.0655	VD	17.0531	2072.94	753.839	327.258	119.194	22.4516
265	at	8	PC	hyloeyecare.at	42	VE	1.19048	VD	14.3593	VD	17.0306	7363.36	2470.76	1050.1	382.619	44.2381
266	at	6	PO	brust-op.at	7	VE	1.71429	D	13.1934	VD	25.974	2252.86	720.429	323	106.571	15
267	at	6	PO	www.privatklinik-wehrle-diakonissen.at	-	-	-	-	-	-	-	-	-	-	-	-
268	at	2	NPO	www.fachstelle.at	13	E	3.84615	D	12.7983	VD	26.1163	2751.08	900	368.692	145	21.7692
269	at	6	PO	schlafdoktor.at	9	VE	2	D	12.8183	VD	24.5134	2735.78	853.778	371.889	127.889	21.2222
270	at	1	M	www.salzburg24.at	71	E	4.30986	D	11.4042	D	36.0324	2658.85	863.958	403.944	120.507	23.6479
271	at	3	GPH	www.lkh-vil.or.at	30	VD	8.9	VD	14.772	VD	3.45057	4689.07	1598.23	578.367	283.967	20.5333
272	at	6	PO	www.autokindersitz.at	-	-	-	-	-	-	-	-	-	-	-	-
273	at	6	PO	weightwatchers.at	35	VE	1.54286	D	10.9939	D	41.0027	1077.94	357.4	168.771	51.6571	12.2286
274	at	6	PO	www.schilddruesesalzburg.at	2	VD	9	VD	14.5565	VD	6.9175	3029.5	991	366.5	164.5	25.5
275	at	6	PO	www.virgil.at	11	M	4.81818	D	11.8014	D	31.2822	5330.27	1682.64	768.727	237.364	51.0909
276	at	3	GPH	presse.dsp.at	140	E	4.32857	D	10.8716	D	39.1695	2597.83	867.564	419.186	115.65	24.1714
277	at	6	PO	privatklinikum-hansa.at	-	-	-	-	-	-	-	-	-	-	-	-
278	at	6	PO	www.revital-aspach.at	38	D	5.86842	VD	14.0276	VD	13.8575	2425.66	813.947	326.868	133.605	19.2895
279	at	6	PO	healthcc.at	53	D	5.66038	D	13.1295	VD	20.4043	1146.47	388.887	159.981	59.434	8.45283
280	at	2	NPO	www.oeamtc.at	28	M	5.35714	D	11.6763	D	32.386	3469.57	1137.82	516.857	169.25	28.75
281	at	2	NPO	www.caritas-wien.at	-	-	-	-	-	-	-	-	-	-	-	-
282	at	2	NPO	akademie.oerg.at	2	VD	10	VD	14.664	VD	13.246	2948	1009	406	155	19
283	at	6	PO	www.ab-in-den-urlaub.at	2	E	3.5	M	9.8785	D	41.7555	2260.5	702.5	333	93	25.5
284	at	6	PO	www.aktivist4you.at	31	D	7.87097	D	11.594	D	33.6577	18759	6293.35	2885.32	900.581	156.871
285	at	3	GPH	www.spoe.at	18	D	6.5	D	10.197	D	40.7344	3113.28	1044.39	479.667	143.611	31
286	at	8	PC	dental-danubemed.at	9	D	7.44444	D	12.8549	VD	20.3743	1721.89	590.111	219.667	95.3333	17.4444
287	at	8	PC	kijimea.at	4	VE	1	D	13.123	D	31.9423	7193.5	2427	1085	407.25	71
288	at	2	NPO	jahrestagung2018.oegnr.at	1	VD	10	VD	15	VD	0	5356	1806	734	291	11
289	at	2	NPO	www.oeqmed.at	6	D	8	VD	14.1642	VD	10.8363	6822.5	2290.33	903	362.333	46.3333
290	at	6	PO	hustendoktor.at	8	VE	1.875	D	12.9757	VD	23.1716	2437.38	787.625	341.375	117.375	18.5
291	at	7	O	prekaer.at	32	E	4.125	D	11.3345	D	32.9244	1404.38	457.469	206.75	67.375	11.9375
292	at	6	PO	www.anicura.at	264	E	4.49621	D	12.0146	VD	28.2549	2499.53	841.886	381.076	122.489	24.4962
293	at	2	NPO	usher-taubblind.at	8	VD	10	VD	14.765	VD	14.823	6273.5	2057.75	877.25	317.5	33.25
294	at	8	PC	medicalsystems.sanova.at	104	D	5.83654	VD	14.1279	VD	13.2073	1697.38	578.067	229.846	95.6635	12.1923
295	at	6	PO	lerntipps.lerntipp.at	8	D	8	D	13.8827	VD	25.3218	8521.12	2828.75	1265	428.125	55.75
296	at	6	PO	cholesterindoktor.at	9	E	3.44444	D	13.466	VD	16.6278	3372	1108.11	456	168.889	24.3333
297	at	6	PO	schilddruesendoktor.at	7	VE	2.42857	VD	14.3743	VD	10.2536	3153.71	1017.14	402.286	162.857	20.5714
298	at	6	PO	www.adler-apotheke.at	1	E	4	D	12.603	VD	29.265	10587	3622	1590	553	91
299	at	6	PO	www.medaustron.at	28	D	7.07143	D	13.1377	VD	22.6732	1870.39	652.571	267.571	103.464	15.6071
300	at	6	PO	www.turia.at	9	D	6.33333	D	12.0608	D	33.9194	1908	623.667	294.333	84.6667	14.4444
301	at	6	PO	www.depression.at	18	VE	1.83333	D	11.9372	D	32.8662	3643.78	1238.94	543.5	192.944	37.1111
302	at	6	PO	kollagenosendoktor.at	17	E	2.76471	D	13.3738	VD	19.3063	2449.35	799.765	330.588	124.588	18.7647
303	at	6	PO	www.urania-apotheke.at	61	VE	1.45902	D	12.5465	VD	25.5015	1471.48	464.246	196.836	70.8033	12.4098
304	at	6	PO	www.die-mitte.at	-	-	-	-	-	-	-	-	-	-	-	-
305	at	8	PC	posiforlid.at	18	E	3.05556	M	8.72644	D	51.2712	900.333	302.056	146.389	42	12.1111
306	at	3	GPH	www.medinlive.at	870	D	6.82874	D	12.1023	D	31.0704	3790.05	1264.01	574.556	181.568	33.0667
307	at	3	GPH	www.fruehehilfen.at	115	D	6.24348	D	12.7912	VD	22.7386	1814.36	604.296	259.522	88.8957	13.4435
308	at	6	PO	www.tauernwirt.at	2	VE	1.5	M	9.7615	D	43.01	836.5	290	136.5	39.5	10
309	at	6	PO	www.rundumstier.at	1	VE	1	D	11.067	D	36.646	5328	1767	801	256	56
310	at	6	PO	face-lifting.at	9	E	3.66667	D	12.9998	VD	19.7196	1864.33	622	252.222	98.1111	17.5556
311	at	6	PO	www.hohe-tauern-health.at	4	D	7.75	D	11.8012	D	29.6227	2275	751	333.75	107.25	23
312	at	6	PO	www.schwangerschaftsabbruch.at	4	M	5	D	10.7465	D	39.7762	6223.5	1992.75	946	270.5	64.75
313	at	6	PO	www.klug.or.at	92	E	4.32609	D	11.9893	D	32.726	1588.72	520.315	246.022	71.6196	14.0543
314	at	6	PO	www.fritz-berger.at	41	E	2.68293	D	11.6788	D	37.987	4101.32	1298.29	641.634	181.951	43.0976
315	at	1	M	epaper.vn.at	1057	E	2.54021	D	10.5904	D	41.4184	276.127	92.596	44.5818	12.9101	3.1457
316	at	6	PO	www.fehlgeburt.at	7	D	5.57143	D	12.662	VD	27.1074	8249.57	2753.71	1176.14	431.286	74.5714
317	at	6	PO	www.qualitaetstest.at	170	E	3.01176	D	11.1831	D	41.4171	792.976	257.376	125.118	35.2588	7.35294
318	at	6	PO	www.reisemed.at	44	D	7.79545	D	13.3363	VD	26.0533	10024.9	3365.18	1467.23	520.886	72.9091
319	at	2	NPO	www.diabetes.or.at	7	D	5.57143	D	12.7041	VD	26.9234	7337.86	2508.29	1063.29	393	56
320	at	3	GPH	www.ordensgemeinschaften.at	44	D	5.86364	D	11.3332	D	31.2778	2751.14	920.636	413.795	133.318	26.0682
321	at	8	PC	berater.abc-pflaster.at	13	VE	1.69231	D	12.0051	D	33.0785	11398.2	3785.54	1686.31	583.385	108.308
322	at	8	PC	sanoll.at	4	E	2.75	D	12.0548	VD	27.872	4068.75	1344.5	546.5	231	37
323	at	4	PB	www.dr-bull.at	111	D	7.27928	D	12.3954	VD	27.7016	6857.23	2315.09	1031.5	344.495	62.0991
324	at	8	PC	www.mypainfeelslike.at	2	D	5.5	M	9.741	D	42.38	3265	1071	504	143	36.5
325	at	6	PO	www.orthosportpraxis.at	14	D	6.28571	D	13.9647	VD	16.8096	6914.79	2335.43	958.714	365.571	53
326	at	6	PO	www.two-toned.at	98	VE	2.46939	M	9.65257	D	45.9678	2631.49	872.469	440.418	109.296	26.3061
327	at	6	PO	www.liebesexundtherapie.at	71	D	7.07042	D	12.5548	VD	27.3918	7308	2444.7	1115.54	351.958	71.5211
328	at	6	PO	www.fitgesundschoen.at	13	VE	1.76923	M	9.35385	D	49.0982	2011.08	660.154	331.154	87.0769	24.1538
329	at	6	PO	www.we-care.at	85	E	4.34118	D	12.7947	VD	23.2115	2953.72	976.235	407.906	151.506	23.8706
330	at	2	NPO	neu.hakomi-austria.at	-	-	-	-	-	-	-	-	-	-	-	-
331	at	2	NPO	lebenshilfe-vorarlberg.at	4	D	6.5	D	12.49	VD	28.9935	923.5	309.75	134.5	49.5	9
332	at	6	PO	www.akupunktur-nadellos.at	2	E	3	D	13.802	VD	16.052	2249	765.5	306	123	19
333	at	6	PO	durchblicker.at	6	VE	1	D	13.5705	VD	22.507	2685.33	889.667	369.5	144.667	22.6667
334	at	2	NPO	mehrwert-fuer-alle.at	16	VE	1.8125	D	12.4176	VD	29.3758	810.812	268.5	121.75	41.1875	7.4375
335	at	3	GPH	www.ffzell.at	6	E	2.66667	D	10.2873	D	44.6805	919.5	302.5	148.5	42.1667	9.83333
336	at	6	PO	www.spiel-raum-creativ.at	3	M	5.33333	D	13.6417	VD	23.0247	1630	497.667	232.667	72.6667	7
337	at	6	PO	www.sicherheitsschulung.at	8	D	6.625	VD	14.5954	VD	4.5455	2699	927.875	352	149.25	15.375
338	at	2	NPO	www.dyslexia.at	-	-	-	-	-	-	-	-	-	-	-	-
339	at	6	PO	www.privatklinik-leech.at	-	-	-	-	-	-	-	-	-	-	-	-
340	at	2	NPO	www.johanniter.at	-	-	-	-	-	-	-	-	-	-	-	-
341	at	6	PO	www.logopaeden.at	-	-	-	-	-	-	-	-	-	-	-	-
342	at	6	PO	www.bkh-kufstein.at	17	M	5.11765	D	13.9044	VD	9.37771	1188.59	392.941	143.294	66.7059	8.29412
343	at	3	GPH	gesundheitsziele-oesterreich.at	145	M	4.65517	D	11.2028	D	29.9609	1513.9	500.4	205.559	76.2207	12.3931
344	at	6	PO	leadership-institute.at	14	D	5.92857	D	13.9756	VD	15.2949	5441	1828.43	751.786	289.5	41.8571
345	at	6	PO	www.sanlas.at	-	-	-	-	-	-	-	-	-	-	-	-
346	at	6	PO	www.ibs-tb.at	12	D	5.75	D	12.5113	VD	13.2239	1157.5	381.5	154.417	59.9167	8.75
347	at	3	GPH	www.praevention.at	83	D	7.3494	D	13.0867	VD	20.6864	4047.82	1355.27	535.337	219.373	24.2289
348	at	6	PO	www.velumount.at	31	E	4.48387	D	11.9776	D	32.9145	1966.68	651.387	294.71	100.516	19.1613
349	at	6	PO	urania-beauty.at	30	E	4.1	D	12.0091	VD	28.6323	1732.37	569.8	232.767	91.6667	19.7333
350	at	6	PO	www.nicorette.at	11	VE	1.90909	M	9.977	D	41.3005	6417.73	2113.55	988	292.727	65.5455
351	at	6	PO	www.medizinische-genetik.at	-	-	-	-	-	-	-	-	-	-	-	-
352	at	3	GPH	www2.aerztekammer.at	1	D	8	VD	15	VD	0	910	302	105	48	4
353	at	6	PO	ruepp.kolsana.at	3	VE	2	D	13.202	VD	21.2713	778	271	116	42.3333	6.33333
354	at	6	PO	scharinger.kolsana.at	4	M	5.25	D	11.8703	D	32.8332	1440.5	481.5	215.25	73.25	13.25
355	at	6	PO	m.gemma-physiotherapie.at	-	-	-	-	-	-	-	-	-	-	-	-
356	at	6	PO	www.gemma-physiotherapie.at	5	D	6.2	D	13.9514	VD	11.0426	9946	3135	1225.4	476.8	63.8
357	at	6	PO	www.schmackofit.at	99	E	2.72727	D	10.8407	D	39.2192	2995.26	983.838	466.101	133.293	26.9697
358	at	6	PO	www.shiatsu-austria.at	415	D	6.39036	D	13.1186	VD	24.1667	3770.1	1267.71	552.949	189.357	26.7663
359	at	2	NPO	www.oegvh.at	18	VD	8.61111	D	12.9858	VD	24.7292	8401.78	2735.5	1175.78	431.5	71.5
360	at	6	PO	www.spattstrasse.at	37	M	5.16216	D	10.8661	VD	27.7505	1690.03	568.432	249.243	80.5405	17.5676
361	at	2	NPO	www.oemccv.at	2	VD	10	D	13.15	D	30.663	9221.5	3037.5	1385	457.5	65.5
362	at	4	PB	www.laktobase.at	20	E	4.25	D	12.2698	VD	29.1331	7433.95	2438.8	1087.65	357.65	68.65
363	at	6	PO	www.rehaklinikenns.at	17	D	6.23529	D	13.5781	VD	14.3493	1930.12	659.412	260.529	104.235	13.8824
364	at	6	PO	www.cleanclothes.at	2	E	3.5	D	13.6915	VD	15.386	1490.5	510	216	76.5	12.5
365	at	2	NPO	www.logopaedieaustria.at	40	D	7.8	D	13.1812	VD	18.9479	2550.28	843.2	344.05	131.775	18.925
366	at	4	PB	awblog.at	1273	D	7.82482	D	12.7982	VD	25.4056	5090.07	1685.16	723.421	251.599	37.2333
367	at	6	PO	arztsuche.netdoktor.at	474	E	3.0654	D	11.785	D	31.1969	574.658	188.278	84.0802	27.9789	5.66667
368	at	6	PO	www.shiatsu-ooe.at	16	D	5.8125	D	13.3072	VD	13.5789	1879.31	645.062	258	97.8125	15
369	at	6	PO	www.klimaaktiv.at	197	D	6.29949	D	12.8369	VD	24.6626	2521.93	839.218	359.736	128.711	21.4315
370	at	6	PO	www.psychotherapie-tirol.at	-	-	-	-	-	-	-	-	-	-	-	-
371	at	2	NPO	www.oegvt.at	-	-	-	-	-	-	-	-	-	-	-	-
372	at	6	PO	www.institutloebel.at	35	M	5.14286	D	13.1433	VD	19.6828	1598.31	539.714	222.2	88.2286	15.2
373	at	6	PO	www.psychologen.at	168	VD	9.86905	D	12.9615	VD	17.0249	27505.6	8894.22	3612.67	1400.91	334.631
374	at	4	PB	w4psy.at	43	E	4.48837	D	10.7962	D	39.509	4334.91	1435.79	675.953	199.419	47.3953
375	at	2	NPO	nipe.or.at	5	VD	10	VD	14.362	VD	10.2722	4492	1529.8	600.8	246.2	32.6
376	at	2	NPO	www.epilepsie.at	134	D	6.95522	D	11.7644	D	31.0403	7047.93	2369.82	1183.75	290.955	72.8955
377	at	6	PO	schautv.at	9	E	4.22222	M	9.83678	D	35.6049	380.889	116.111	52.5556	15.2222	4.11111
378	at	6	PO	www.besthelp.at	1	VD	10	D	11.049	D	32.189	70802	22341	9510	3392	916
379	at	6	PO	www.kinderpsychologie-wien.at	3	M	4.66667	D	11.91	VD	26.4063	1848.33	627.667	273.333	90	16
380	at	6	PO	selbstbewusst-sensibel.at	4	VE	1.5	M	8.488	D	52.1108	2787.5	910.5	459.25	115	37
381	at	6	PO	www.immuntherapie.at	-	-	-	-	-	-	-	-	-	-	-	-
382	at	2	NPO	mehr-demokratie.at	35	D	5.8	D	11.8979	VD	23.8689	8649.74	2847.91	1244.63	432.857	62.1143
383	at	4	PB	www.myvitablog.at	898	E	2.69376	D	10.3195	D	38.8171	4605.41	1445.09	676.537	194.378	46.5234
384	at	2	NPO	www.narkolepsie.at	-	-	-	-	-	-	-	-	-	-	-	-
385	at	3	GPH	www.digitales.oesterreich.gv.at	13	VD	9.84615	VD	14.6275	VD	7.14923	7763.08	2583.46	987.231	417.615	54.7692
386	at	2	NPO	www.oegpo.at	-	-	-	-	-	-	-	-	-	-	-	-
387	at	3	GPH	www.gesundheitsfonds-steiermark.at	8	D	8.375	VD	14.9265	VD	3.623	4221.25	1380.88	506	233	29.5
388	at	8	PC	wissenswochen.eucerin.at	2	VE	1	D	11.917	D	36.312	6528	2173	1009	333	57
389	at	6	PO	neurologin-villach.at	6	D	6.83333	D	12.6807	VD	21.4143	2526.17	864.833	365.333	126.833	21.5
390	at	3	GPH	www.bura.at	6	VD	8.5	VD	14.9667	VD	6.416	3954	1318.67	508.667	213	22.1667
391	at	6	PO	www.rheuma2000.at	3	D	6.66667	D	12.5577	VD	25.9893	3097.67	1055.67	441	164.333	27.3333
392	at	6	PO	www.michaelazolles.at	10	D	7.1	VD	14.0206	VD	13.3197	1842.8	629.8	257.6	104.1	13.5
393	at	8	PC	feragen.at	19	M	5.42105	D	12.613	VD	21.6575	16020.6	5436.47	2341.47	803.684	120.316
394	at	1	M	volksblatt.at	14	D	5.78571	D	11.4796	D	36.4564	2779.57	926.214	431.571	132.357	25.5
395	at	2	NPO	www.hebammen.at	10	E	3.3	D	12.5801	VD	23.6632	1518	478.2	202.5	72.8	13.3
396	at	4	PB	www.med4you.at	845	D	6.64615	D	12.1052	VD	28.5248	10140.3	3401.35	1497.75	507.015	100.756
397	at	3	GPH	www.mefograz.at	44	D	7.31818	D	13.308	VD	19.8144	3524.64	1163.41	475.045	190.568	23.4545
398	at	8	PC	www.colgate.at	47	E	3.68085	D	11.1429	D	37.7226	4421.43	1476.11	700.511	204.255	39.6596
399	at	1	M	www.gesund24.at	996	E	3.62349	D	10.2983	D	42.1201	2943.48	964.711	463.767	130.631	32.8715
400	at	8	PC	www.essilor.at	12	E	2.91667	D	11.6098	D	30.9717	1495.83	498.667	221.583	70.5	13.4167
401	at	6	PO	www.meamedica.at	1147	M	4.96338	D	11.8613	D	30.8781	9204.72	3064.77	1446.09	420.769	103.786
402	at	6	PO	www.supervision.at	-	-	-	-	-	-	-	-	-	-	-	-
403	at	3	GPH	www.kli.ac.at	44	D	8.04545	D	13.2365	VD	21.815	2632.39	911.568	397.023	138.795	19.0682
404	at	2	NPO	www.knowyourdrugs.at	50	E	3.62	D	11.1358	D	34.8625	2501.78	825.32	385.98	116.86	27.68
405	at	2	NPO	www.oevs.or.at	4	D	7.5	D	13.4055	VD	21.5445	11870.5	3929	1668	591.5	89.5
406	at	3	GPH	krebsforschung.meduniwien.ac.at	4	D	5.5	VD	15	VD	13.0555	2384	827	334.5	148	15
407	at	6	PO	weinguide.at	16	VE	2.125	D	13.2071	VD	27.7587	1445.12	451.75	219.5	58.1875	7.5
408	at	6	PO	moebel-guide.at	2	M	4.5	D	11.6515	D	37.1695	1636	527	249	73.5	11.5
409	at	6	PO	www.europadonna.at	204	D	6.55392	D	11.7288	D	31.917	3293.44	1096.87	496.005	156.412	29.8775
410	at	6	PO	lichtquanten-verlag.at	4	D	8	D	11.4932	D	33.5005	1257.75	399.5	174.75	61.5	13.75
411	at	6	PO	www.firmenwebseiten.at	3033	E	2.94329	D	13.5923	VD	18.7551	524.683	165.397	69.1573	26.7672	4.09133
412	at	3	GPH	fluechtlingsdienst.diakonie.at	45	D	5.53333	D	13.5382	VD	18.9957	2604.27	873.311	376.889	131.978	19.9111
413	at	3	GPH	unipub.uni-graz.at	16	VD	9.375	D	12.4819	VD	27.9231	2898.12	1030.31	446.812	159.062	26.5
414	at	6	PO	www.menschenswetter.at	18	D	6.77778	D	12.1799	VD	24.8946	8160.83	2693.44	1168.17	413.667	66.8333
415	at	8	PC	www.diabetes-bewegt.at	1	E	3	D	11.49	D	33.467	982	307	135	47	10
416	at	6	PO	www.studium.at	73	D	6.56164	D	12.5999	VD	26.486	3669.95	1228.73	510.726	193.945	25.0274
417	at	6	PO	www.ghz-enns.at	5	E	4.2	D	12.926	VD	10.328	296.6	97	36.4	15.6	2.6
418	at	2	NPO	www.schmerznetz.at	-	-	-	-	-	-	-	-	-	-	-	-
419	at	1	M	sport.oe24.at	242	E	3.98347	D	10.076	D	45.8813	1487.57	487.426	242.826	64.438	15.686
420	at	2	NPO	www.urologisch.at	4	D	8	D	13.6628	VD	20.541	5858.5	2016.75	846.5	315	45.5
421	at	6	PO	www.turnussalzburg.at	6	D	5.83333	D	12.6548	VD	28.752	1739	578.833	269.5	85.3333	14.5
422	at	6	PO	www.bhsgraz.at	23	E	3	M	8.97017	D	50.4573	841	281.435	147.957	32.3043	10.7826
423	at	6	PO	www.ecoplus.at	17	D	7.35294	D	13.6676	VD	16.4221	4843.35	1624.76	652	251.118	32.5882
424	at	2	NPO	www.oeght.at	42	D	5.83333	D	12.1322	VD	22.7626	1368.33	450.238	184.929	68.5	14.3571
425	at	3	GPH	cdhi.fhstp.ac.at	9	D	7.44444	VD	14.5173	VD	10.4291	2085.33	741.667	274.667	125.111	8
426	at	6	PO	www.akupunktur.at	-	-	-	-	-	-	-	-	-	-	-	-
427	at	2	NPO	www.stiftung-liebenau.at	10	VE	2.3	D	10.9262	D	37.8273	1086.4	360.3	169.4	48.5	14
428	at	6	PO	www.jugendberatung.at	1	E	4	D	12.95	VD	15.997	8354	2648	986	452	143
429	at	6	PO	www.lebensberatung.at	-	-	-	-	-	-	-	-	-	-	-	-
430	at	6	PO	www.frauenaerztin-linz.at	2	VE	1	D	10.9285	D	35.313	13782.5	4562.5	2080	625	129
431	at	6	PO	www.ortho-kaipel.at	4	M	4.5	D	13.5058	VD	21.4597	2958	983.25	401.25	160.25	27
432	at	2	NPO	www.brot-fuer-die-welt.at	14	D	5.78571	D	12.2549	VD	29.1546	1974.5	671.357	296.286	98.6429	16.9286
433	at	6	PO	www.arbeit-wirtschaft.at	208	D	5.54808	D	11.4076	D	35.1923	3840.89	1273.56	577.649	182.861	32.8606
434	at	7	O	glassolutions.at	18	D	6.11111	D	12.9417	VD	28.1197	5375.28	1768.28	761.5	277	46.8333
435	at	6	PO	apotheke.barmherzige-brueder.at	27	M	5.44444	VD	14.9845	VD	5.35933	9828.93	3345	1365.3	537.148	43.4074
436	at	6	PO	www.millenniumcityrun.at	1	VE	1	M	9.864	D	42.632	10442	3343	1568	467	124
437	at	6	PO	www.psychreha-wildbad.at	7	D	6.85714	VD	14.0983	VD	4.2	1431.14	494.143	175.286	81.5714	6.85714
438	at	2	NPO	wpv.at	4	VD	9.5	D	13.5995	VD	14.5828	2806.75	957	379.25	152.75	18.25
439	at	6	PO	www.oasederruhe.at	12	M	5	D	11.1823	D	34.5542	3242.33	1078.5	516.667	139.167	33
440	at	6	PO	apotheke-wienmitte.at	51	E	2.56863	D	12.7448	VD	26.9308	1422.59	476.235	217.647	70.6275	15.1373
441	at	8	PC	www.asprion.at	15	E	3.13333	M	9.17573	D	49.0859	2276.6	754.4	368.133	106	37.7333
442	at	6	PO	www.multi-gyn.at	32	VE	2.15625	D	13.8243	VD	26.632	3834.34	1293.03	568.969	215.531	31.6562
443	at	2	NPO	ring.bildungswerke.at	29	M	4.96552	VD	14.8263	VD	8.67338	1443.55	484.069	196.103	79.3103	8.44828
444	at	6	PO	amschwalbenhof.at	15	VE	1.86667	M	9.61067	D	48.2284	1958.93	641.533	353.733	67.6667	19.5333
445	at	1	M	radioklassik.at	5	E	2.6	M	8.648	D	47.498	991	317.2	152.2	41.6	15.6
446	at	6	PO	www.aknelaser.at	1	VD	9	D	13.362	VD	29.404	6931	2428	1089	375	54
447	at	6	PO	www.trailrunning-szene.at	19	VE	2.21053	D	11.3725	D	37.4134	3651.05	1209.53	571.526	170.263	35.3684
448	at	6	PO	ohrakupunktmassage.at	-	-	-	-	-	-	-	-	-	-	-	-
449	at	6	PO	www.shambhala-reiki.at	-	-	-	-	-	-	-	-	-	-	-	-
450	at	6	PO	www.sterntalerhof.at	-	-	-	-	-	-	-	-	-	-	-	-
451	at	6	PO	www.vorsorgedoktor.at	-	-	-	-	-	-	-	-	-	-	-	-
452	at	6	PO	howoblog.at	446	E	3.81614	D	13.186	VD	25.844	2140.73	702.159	316.655	102.504	15.3139
453	at	6	PO	www.physiotherapie.at	-	-	-	-	-	-	-	-	-	-	-	-
454	at	2	NPO	www.uro.at	45	D	6.82222	D	12.8757	VD	21.6478	3930.73	1330.38	555.422	208.111	38.9111
455	at	6	PO	www.mediation.at	1	VD	10	D	13.995	VD	4.956	12253	4161	1483	686	136
456	at	6	PO	www.aufstellerinnen.at	-	-	-	-	-	-	-	-	-	-	-	-
457	at	6	PO	www.berater.at	-	-	-	-	-	-	-	-	-	-	-	-
458	at	6	PO	www.bestdent.at	-	-	-	-	-	-	-	-	-	-	-	-
459	at	6	PO	www.gemeinden.at	-	-	-	-	-	-	-	-	-	-	-	-
460	at	6	PO	www.selbsterfahrung.at	-	-	-	-	-	-	-	-	-	-	-	-
461	at	6	PO	www.unternehmensberater.at	-	-	-	-	-	-	-	-	-	-	-	-
462	at	6	PO	www.psymed.at	4	VD	10	D	13.1728	VD	9.38725	7400.75	2418	867.25	404	135.5
463	at	6	PO	www.fachspezifikum.at	4	D	8.25	D	13.975	VD	4.94075	18274.2	6049	2286.25	954	180.75
464	at	6	PO	www.musiktherapie.at	5	VD	8.8	VD	14.18	VD	3.9074	15486.4	5117.8	1915.2	812	165.8
465	at	6	PO	www.propaedeutikum.at	-	-	-	-	-	-	-	-	-	-	-	-
466	at	6	PO	www.rechtsberatung.at	-	-	-	-	-	-	-	-	-	-	-	-
467	at	6	PO	www.soziales.at	-	-	-	-	-	-	-	-	-	-	-	-
468	at	6	PO	www.diebestenlehrbetriebe.at	-	-	-	-	-	-	-	-	-	-	-	-
469	at	3	GPH	nawi.uni-graz.at	58	D	6.98276	D	13.0437	VD	26.2728	2206.31	745.241	322.069	113.897	17.2586
470	at	4	PB	www.fructose.at	-	-	-	-	-	-	-	-	-	-	-	-
471	at	6	PO	www.issgesund.at	516	VE	2.22481	D	11.4718	D	36.6639	4221	1392.35	652.424	199.033	41.1357
472	at	3	GPH	wissenschaftsgeschichte.uni-graz.at	1	E	4	D	10.095	D	37.45	288	101	45	14	4
473	at	3	GPH	arltsymposium.fhstp.ac.at	23	VD	8.73913	D	13.9543	VD	14.0755	5463.7	1875.22	766.217	290.522	38.7391
474	at	6	PO	www.sportanalysen.at	4	E	2.5	D	12.093	VD	26.7772	1831.5	602.75	272.5	85.75	18.5
475	at	6	PO	www.brauwelt.at	57	VE	1.49123	D	13.957	VD	20.6044	949.211	293.895	125.667	47.7895	6.59649
476	at	6	PO	www.stiegl.at	39	VE	1.71795	D	12.9555	VD	25.123	1097.31	348.641	154.615	52.7179	10.2821
477	at	6	PO	www.stiegl-gastrowerkstatt.at	1	VE	2	E	7.052	D	57.318	295	84	44	8	4
478	at	6	PO	www.wandfluh.at	9	E	2.77778	D	12.2963	VD	23.5894	602.556	182	72.7778	28.8889	5.44444
479	at	6	PO	www.familienberatung.at	70	VD	9.07143	D	12.9417	VD	16.6169	26585	8608.46	3466.44	1349.94	294.229
480	at	8	PC	www.vita34.at	597	M	5.14405	D	12.0546	D	32.5036	3294.61	1097.96	494.169	164.39	30.4925
481	at	3	GPH	open4innovation.at	34	D	8.47059	VD	14.4018	VD	12.0232	3729.68	1260.76	504.529	202.294	24.5
482	at	6	PO	www.geburtsvorbereitung-hebamme.at	7	E	2.71429	D	12.6336	VD	28.6294	2313.57	748.857	344.571	110	20.4286
483	at	1	M	m.bvz.at	28	M	5.07143	D	12.5924	VD	23.9859	3099.86	1028.89	450.857	149.964	25.8929
484	at	6	PO	www.khbr.at	161	D	6.58385	D	12.9365	VD	18.7501	1503.64	510.012	209.075	82.559	12.0745
485	at	6	PO	it.doctena.at	3	VD	9.66667	VD	15	VD	11.581	3158	1143	455	203.667	22.3333
486	at	6	PO	www.wirkochen.at	282	VE	1.83333	M	9.34435	D	48.7923	1326.67	436.273	219.025	55.7624	15.5532
487	at	6	PO	studium.lerntipp.at	27	E	3.40741	D	10.7596	VD	24.979	6460.56	2091.67	967.037	291.407	62.1111
488	at	6	PO	www.marauschek.at	1	VD	10	VD	15	VD	2.539	2771	924	341	147	18
489	at	6	PO	schlankefigur.at	25	VE	1.64	D	10.1631	D	43.961	2084.16	700.64	346.64	90.92	23.04
490	at	6	PO	www.kindertherapie.at	53	VD	9.37736	D	12.7425	VD	19.6018	27623.5	9004.19	3631	1427.7	320.679
491	at	6	PO	www.psychotherapeuten.at	70	VD	8.98571	VD	14.1157	VD	6.61676	13399.3	4449.96	1643.44	734.757	159.214
492	at	6	PO	www.ecology.at	15	VD	8.53333	VD	14.1174	VD	11.7873	3126.93	1044.87	422.533	164.8	22.9333
493	at	6	PO	www.koro-shop.at	154	VE	1.46104	M	9.30494	D	48.1112	3046.62	1005.13	504.286	127.357	35.1299
494	at	6	PO	www.betriebliche-gesundheit.at	12	D	5.5	VD	15	VD	0	168	58.5	17	12	1
495	at	3	GPH	ebminfo.at	252	D	6.92063	D	11.8887	VD	6.39947	1569.03	543.722	214.615	88.9008	10.0317
496	at	8	PC	www.clusterkopfschmerz.at	9	D	7	D	11.9679	D	30.8809	1343.44	419.444	187.333	64.5556	17.5556
497	at	6	PO	www.bestmed.at	745	VD	9.65906	D	13.9126	VD	9.3615	15401.8	4957.15	1885.23	830.368	187.062
498	at	6	PO	www.osteopathinnen.at	12	VD	9.58333	D	12.2148	VD	21.9032	15336.6	4943.83	1954.67	797.917	229.667
499	at	6	PO	www.kunsttherapie.at	51	VD	9.80392	D	12.0114	VD	25.4195	34120.3	11116.9	4642.94	1715.25	421.412
500	at	6	PO	www.training.at	42	VD	9.2381	D	12.3929	VD	22.685	26468.5	8623.86	3482.26	1377.5	299.524
501	at	3	GPH	noegus.at	21	M	5.14286	D	13.8144	VD	11.9847	1332.33	427.095	169.667	68.1905	7.2381
502	at	3	GPH	www.umweltbildung.at	5	D	7.2	D	13.013	VD	26.215	6686.4	2257	949	355.6	51.2
503	at	6	PO	blog.vitaclub.at	13	VE	2.38462	D	10.9085	D	31.9742	2741.77	812.692	368.231	108.231	22.9231
504	at	6	PO	www.stanna.at	9	VD	10	VD	14.9722	VD	2.489	9369.56	3236.89	1188.44	536.778	47.4444
505	at	6	PO	www.eutonie.at	2	VD	9	VD	15	VD	5.5715	1117.5	388	150	65	7.5
506	at	2	NPO	www.schlafmedizin.at	1	D	7	D	13.528	VD	18.981	3904	1205	489	191	29
507	at	4	PB	members.chello.at	367	D	6.08719	D	11.9185	D	31.6424	5665.72	1844.73	867.858	261.109	52.8965
508	at	6	PO	www.franchiseportal.at	150	M	5.18667	D	12.5242	VD	23.7661	5415.09	1753.69	738.74	266.093	46.4
509	at	2	NPO	www.lig-gesundheit.at	112	D	7.625	D	12.58	VD	26.6652	2589.4	859.491	374.866	126.964	22.0179
510	at	2	NPO	www.somaticexperiencing.at	9	VD	9.77778	VD	15	VD	15.1318	4095.89	1415.78	612.444	230	21.6667
511	at	2	NPO	fokus-medizin.at	9	D	8.11111	VD	14.2154	VD	13.3044	1973.89	660.111	256.778	111.111	15.8889
512	at	6	PO	www.mariaschatovich-kiss.at	6	E	4.16667	D	13.8073	VD	15.7097	1142.67	382.5	162.167	58.8333	9.33333
513	at	6	PO	www.diehausaerzte.at	5	E	2.6	D	10.8382	VD	14.5458	1256.2	410	174.6	62	8.4
514	at	6	PO	krebsdiaet.dr-kroiss.at	4	D	5.5	D	11.9615	D	37.067	12307.8	4031.75	1963.75	542.5	86
515	at	6	PO	www.insulinbeikrebs.at	-	-	-	-	-	-	-	-	-	-	-	-
516	at	2	NPO	www.diabetesherz.at	2	VE	1	D	10.494	D	42.259	6723	2150	1014	315	74
517	at	8	PC	www.additive-fertigung.at	185	D	6.57297	D	12.96	VD	25.332	5729.59	1917.33	823.238	294.276	47.1081
518	at	6	PO	www.nussdorfhebammen.at	6	E	2.83333	D	12.4768	VD	29.1045	2510.5	841.667	377.667	126.5	20.8333
519	at	6	PO	www.kranzinger-erde.at	32	E	2.875	D	13.2711	VD	24.0903	1031.22	348.219	148.062	54.9062	8.3125
520	at	6	PO	www.nu3.at	272	VE	1.76838	D	12.5603	D	33.1728	7546.78	2489.61	1171.32	360.607	65.4596
521	at	6	PO	www.tirolerin.at	537	E	2.51955	M	9.58224	D	45.3153	2818.89	922.125	448.628	120.294	32.4339
522	at	3	GPH	www.sozialerhebung.at	4	D	8.25	D	13.9332	VD	14.5813	2305.25	765.25	324.75	125	19
523	at	3	GPH	jaw.or.at	13	M	4.84615	D	12.5946	VD	24.0816	1898.38	636.769	269.385	96.2308	16.6154
524	at	6	PO	frauenarzt-brunner.at	1	VD	10	VD	15	VD	0	2820	890	304	164	22
525	at	1	M	www.vn.at	2275	E	4.04571	D	11.5053	D	36.8126	2546.86	836.911	390.93	118.265	23.1103
526	at	3	GPH	iktderzukunft.at	38	VD	8.84211	VD	14.7567	VD	7.35703	3596.24	1229.03	478.579	200.079	21.1842
527	at	2	NPO	www.aktive-arbeitslose.at	602	D	6.93189	D	13.1544	VD	23.875	6519.22	2131.41	943.332	312.515	48.191
528	at	6	PO	www.muttererde.at	5	E	4.4	D	11.9422	D	33.7078	8394.2	2773.2	1259.8	408.2	79.2
529	at	2	NPO	www.oe-fernschulverband.at	1	M	5	VD	14.155	VD	13.948	644	209	79	37	7
530	at	2	NPO	www.psygyn.at	1	VD	9	VD	14.678	VD	17.453	3079	1078	455	166	19
531	at	6	PO	www.gutekueche.at	8484	VE	1.4604	D	12.0537	VD	26.8176	1475.24	471.258	208.34	69.8514	17.1036
532	at	6	PO	www.atempause.at	6	M	5.33333	D	13.7513	VD	19.2583	1189.33	404.5	168.333	63.8333	9
533	at	6	PO	www.ninlil.at	3	M	5.33333	D	12.8743	VD	26.923	2432.67	817.667	356	125.667	21.6667
534	at	6	PO	www.catering-oberndorf.at	5	D	6	D	13.0476	VD	19.0684	598.2	203.6	81.8	32.4	3.4
535	at	6	PO	www.smarterhaushalt.at	26	VE	2.42308	D	11.2512	D	34.6158	688.423	221.962	102.577	31	6.34615
536	at	2	NPO	www.parkourverband.at	5	D	5.6	D	13.1938	VD	11.0944	2750.8	815.8	316.4	129.6	19
537	at	3	GPH	mobilitaetderzukunft.at	41	VD	9.26829	VD	14.835	VD	6.7808	4656.05	1567.29	601.683	258.902	26.7317
538	at	6	PO	forschung-bau.at	28	D	5.71429	D	13.8707	VD	17.6093	2641.11	881.929	369.464	138.464	19.4286
539	at	6	PO	www.hrweb.at	868	M	5.03687	D	11.6371	D	32.3869	5369.31	1780.62	793.888	259.363	49.5081
540	at	6	PO	apjakl.at	33	M	5.30303	M	9.93482	D	41.4501	4881.3	1609.48	747.152	224.424	58.2121
541	at	2	NPO	www.initiative-e-card.at	5	D	6	D	12.6656	VD	19.6578	1370	453.8	183.4	67.6	9.4
542	at	2	NPO	www.padd.at	1092	M	5.15934	D	13.6355	VD	16.0998	892.548	286.709	117.731	45.4084	8.21978
543	at	6	PO	www.selbstwertgefuehl-staerken.at	16	VE	1.6875	E	7.5025	D	51.0333	3612.81	1065.69	576.938	104.125	48.75
544	at	6	PO	www.kandisin.at	3	E	2.66667	D	12.2823	D	32.0693	36574	12124.3	5483.33	1801.33	308.667
545	at	1	M	o94.at	5	D	6.2	D	10.508	D	41.6866	1849.2	621.2	290.2	84.6	19.6
546	at	6	PO	m.urologe-zigeuner.at	-	-	-	-	-	-	-	-	-	-	-	-
547	at	3	GPH	ebninfo.at	3	VD	9	VD	14.506	VD	11.5957	8623.67	2964.33	1222.33	492.333	78.3333
548	at	6	PO	blog.stress-out.at	46	M	5.19565	D	11.5568	D	34.995	2424.89	783.457	365.826	110.283	22.1304
549	at	3	GPH	www.musik-medizin.at	5	VD	10	VD	14.28	VD	12.1728	6796.6	2367.4	963.4	371.2	54.4
550	at	3	GPH	www.mediamanual.at	49	M	5.26531	D	11.5303	D	35.5401	4076.86	1372.53	628.184	197.347	34.7143
551	at	2	NPO	youngsurgeons-austria.at	6	D	5.83333	D	11.8587	VD	26.5217	1956.33	656.667	264.333	106.5	13.5
552	at	6	PO	www.schilddruesenarzt.at	19	VD	8.52632	VD	14.7333	VD	7.14963	2743.32	922.316	355.053	156.632	18.2105
553	at	6	PO	www.mh-psychotherapie.at	6	E	2.83333	D	12.8327	VD	22.0245	1037.83	351.167	149.833	52.6667	8.83333
554	at	8	PC	www.roxall.at	8	E	4.125	D	11.9832	D	30.4504	976.625	323.25	135.125	52.625	10.5
555	at	6	PO	www.kosmetikmacherei.at	200	VE	1.955	D	10.1018	D	44.5984	1236.85	412.32	196.335	59.21	16.385
556	at	6	PO	clauwi.at	7	M	5	D	12.9747	VD	20.3694	707.857	244.571	105.714	36.7143	6
557	at	6	PO	www.sim-zentrum.at	13	VD	8.61538	VD	14.6725	VD	8.77592	2383.23	808.769	301	140.846	19.6923
558	at	3	GPH	interreligioese-bildung.uni-graz.at	3	E	4.33333	D	11.1003	VD	26.7097	964.333	332.333	141	45.3333	10
559	at	8	PC	sanoson.at	17	D	7	D	11.3144	D	35.6134	2948.76	996.647	458.353	141.882	29.1765
560	at	6	PO	www.familienseite.at	15	VE	2	D	12.5743	D	32.3937	1838.47	633.133	283.467	96.2	19
561	at	6	PO	www.medsummerschool.at	-	-	-	-	-	-	-	-	-	-	-	-
562	at	6	PO	www.diagnosezentrum-med22.at	5	VD	9.4	VD	14.964	VD	5.2848	5241.6	1743.6	658.2	295.2	33
563	at	3	GPH	biotechmedgraz.at	18	VD	8.72222	D	13.6734	VD	17.6648	3967.28	1348.56	536.111	217.333	36
564	at	2	NPO	www.oegkv.at	33	D	6.30303	D	13.3803	VD	17.5941	4218.03	1426.76	553.182	230.636	25.6061
565	at	6	PO	shiatsu-austria.at	415	D	6.39036	D	13.1186	VD	24.1667	3770.1	1267.71	552.949	189.357	26.7663
566	at	2	NPO	www.aks.or.at	30	D	8.26667	VD	14.2784	VD	12.7675	9700.1	3332.33	1321.23	544.5	66.5333
567	at	2	NPO	www.pflegenetz.at	206	D	8.36893	D	12.6562	VD	25.048	4109.83	1348.36	581.282	197.864	31.8592
568	at	6	PO	www.gdata.at	9	E	3.33333	D	12.3149	D	32.9608	391.333	137.111	60.3333	22.5556	4.44444
569	at	2	NPO	transform.or.at	23	D	6.17391	D	11.8788	D	29.6569	4512.57	1497.74	650.435	224.478	34.8696
570	at	6	PO	www.emdr.at	17	D	7.47059	D	13.3884	VD	15.5246	5953.88	2003	896.059	283.176	62.6471
571	at	2	NPO	www.vasc-surg.at	3	VD	9	D	13.7623	VD	26.222	1981.33	653	283.667	109.667	18.6667
572	at	3	GPH	produktionderzukunft.at	29	D	8.06897	VD	14.5266	VD	8.67541	3857.17	1305.21	502.621	211	24.4138
573	at	6	PO	www.kinderwunschinstitut-wels.at	1	VD	10	D	12.981	VD	27.426	7337	2397	1025	388	65
574	at	6	PO	fiftitu.at	49	M	4.59184	D	12.7258	VD	27.6776	2253.04	748.612	328.918	108.755	18.3061
575	at	6	PO	symbolarbeit.at	6	E	3.16667	M	9.12683	D	47.5033	930.167	312.333	154.5	40.1667	11.3333
576	at	6	PO	www.symbolarbeit.at	7	E	4.14286	M	8.51329	D	50.8053	1031	344.143	173.429	43.4286	13.5714
577	at	6	PO	www.fiftitu.at	107	E	4.43925	D	12.5994	VD	28.2937	2142.97	711.084	314.888	102.589	17.2336
578	at	6	PO	www.shgkopfweh.at	1	VD	9	D	12.658	VD	23.467	3965	1287	544	187	30
579	at	3	GPH	www.bak.gv.at	19	D	6.68421	VD	14.4099	VD	10.1979	2847	954.053	407.368	143.368	17.3684
580	at	3	GPH	vqm.uni-graz.at	25	M	4.6	D	11.9079	D	32.979	1563.08	514.4	231.04	77.48	15.4
581	at	3	GPH	www.opfer-notruf.at	-	-	-	-	-	-	-	-	-	-	-	-
582	at	6	PO	www.pichler-training.at	415	E	2.98795	D	12.2632	D	30.8956	3180.21	1036.32	480.159	145.605	27.6506
583	at	6	PO	www.eltern-forum.at	34	E	3.38235	D	10.3645	D	42.2265	11158.6	3684	1786.21	488.676	101
584	at	6	PO	www.meduniqa.at	1	E	4	VD	15	VD	0	5287	1645	608	297	25
585	at	6	PO	www.hautsachegut.at	74	E	2.74324	D	11.7605	D	39.5691	1146.42	344.297	173.311	45.6757	7.5
586	at	2	NPO	www.netzwerk-essstoerungen.at	5	VD	9.2	D	13.9548	VD	18.4958	5553.2	1789.6	747.8	289.6	42.4
587	at	3	GPH	science.ccri.at	39	VD	8.87179	VD	14.0557	VD	18.8005	2937.03	1044.05	441.256	169.769	24.5641
588	at	6	PO	www.zoovienna.at	34	E	3.67647	D	10.6883	D	39.1525	1798.06	595.912	272.765	86.5294	19.2353
589	at	2	NPO	www.icf.or.at	97	D	6.87629	VD	14.1283	VD	13.9499	3050.44	1030.76	412.062	170.144	21.6495
590	at	8	PC	beta.feragen.at	114	D	8.0614	D	13.7572	VD	27.6703	47011.6	16025.3	7134.09	2447.16	340.377
591	at	6	PO	nl.doctena.at	3	VD	10	VD	14.5707	VD	20.1123	3200.67	1124	479.667	178.333	22
592	at	3	GPH	www.gewichtig.at	10	E	2.7	D	12.2827	VD	24.8407	1412.2	473.8	202.7	71.9	14.4
593	at	6	PO	www.fitundgesund.at	7118	VE	2.49466	M	9.81175	VD	22.2176	1316.09	437.552	199.745	63.1217	11.9697
594	at	6	PO	dement.at	10	M	4.8	D	13.4836	VD	22.1749	2156.5	707.7	297	110.7	17.3
595	at	6	PO	www.holgerwerner.at	5	E	4.4	D	12.0088	VD	26.7748	1384	470.6	196.2	74.2	11
596	at	2	NPO	www.oeghz.at	4	VD	10	VD	14.387	VD	11.067	9160.75	3009	1229.5	487.75	68.5
597	at	3	GPH	www.dp-uni.ac.at	4	VD	10	VD	14.897	VD	4.7445	11419	3887.5	1450	639	73.5
598	at	6	PO	www.unzensuriert.at	1	M	5	D	10.965	D	40.483	319	105	50	15	3
599	at	6	PO	www.fairness-asyl.at	43	M	4.88372	D	11.7404	D	33.0793	3776.81	1252.58	567.07	181.093	35.907
600	at	1	M	argumente.fro.at	1	VD	9	D	10.637	D	34.15	2509	860	382	119	27
601	at	3	GPH	www.schuldner-hilfe.at	24	D	6.08333	D	11.7056	D	30.1663	1797.5	595.167	253.208	88.5	17.875
602	at	6	PO	eltern.lerntipp.at	22	E	4.22727	D	10.4326	D	38.4037	9397.32	3113.05	1522.05	392.182	80.5
603	at	3	GPH	www.zwettl.lknoe.at	-	-	-	-	-	-	-	-	-	-	-	-
604	at	6	PO	www.bienenzentrum.at	70	D	7.52857	D	12.1347	D	32.65	2459.06	804.314	363.714	120.914	23.6
605	at	6	PO	www.superhands.at	177	VE	2.02825	M	9.81271	D	40.2202	1552.85	512.271	247.254	67.7119	17.6893
606	at	3	GPH	kiref.dsp.at	2	M	4.5	M	9.7365	D	32.4	363.5	113.5	39	18	3.5
607	at	6	PO	pklp.at	10	VE	1.5	VD	14.7531	VD	14.5223	5535	1829	737.5	312.2	38.2
608	at	6	PO	www.hypnotherapie.at	6	M	4.66667	D	11.2803	D	32.8423	5591.17	1849.67	857.667	247.833	49.5
609	at	6	PO	sevdesk.at	10	E	2.7	VD	14.1687	VD	4.11	236.5	75.3	26.2	11.8	1.5
610	at	6	PO	www.gynomed.at	8	D	8.375	D	11.7468	D	33.7651	6472.62	2115.88	943.5	317.25	63.25
611	at	2	NPO	www.autistenhilfe.at	210	M	5.14286	D	12.5986	VD	25.8588	1980.04	655.31	284.781	100.567	16.7667
612	at	6	PO	www.silentfuturetec.at	5	E	3.6	D	11.7562	D	29.968	3451.8	1154.4	556.6	153.2	35
613	at	6	PO	www.bergler.at	-	-	-	-	-	-	-	-	-	-	-	-
614	at	6	PO	aihta.at	308	VD	9.99026	VD	14.8316	VD	4.74896	7566.11	2559.28	968.828	429.643	49.6006
615	at	6	PO	www.dr-christidis.at	38	D	6.68421	D	12.2392	VD	27.3292	1716.89	575.289	254.342	83.1316	14.6842
616	at	6	PO	www.orthopaedie-mallner.at	3	M	5.33333	D	13.3677	VD	17.136	755	258	105.667	42	6.66667
617	at	6	PO	www.salvator-apo.at	332	E	2.78012	D	12.4428	VD	28.5808	1557.49	515.395	227.12	78.6958	15.0904
618	at	6	PO	www.streitschlichter.at	9	E	4.11111	VD	14.1091	VD	16.3627	2719.67	916.556	385.556	138.889	17.3333
619	at	6	PO	www.manipulativmassage.at	13	M	4.92308	D	13.6812	VD	8.32223	1378.46	428.846	159.615	68.3846	12.5385
620	at	6	PO	www.viacampesina.at	13	M	5.30769	D	13.3372	VD	20.3859	3049.54	1014.69	425.615	157.231	22.6923
621	at	3	GPH	www.freiwilligsein.at	18	E	2.88889	D	12.0122	VD	19.9256	478.722	161	66.5	24.1667	3.55556
622	at	6	PO	www.iboys.at	17	VE	1.47059	M	9.74606	D	47.0558	6228.59	2081.06	1052.94	254.706	63.3529
623	at	6	PO	btonic.at	14	VE	1.35714	D	11.6566	D	36.5217	6052.14	2034.21	936	288.143	57.7143
624	at	2	NPO	www.menschenfuermenschen.at	64	E	3.875	D	10.8528	D	40.0555	1980.42	659.625	313.5	90.8125	19.0781
625	at	6	PO	www.hunde-kunde.at	18	VE	2.05556	M	9.54633	D	43.4282	2573.72	850.944	424.778	101.889	28.0556
626	at	6	PO	www.felsing.at	1	D	6	VD	14.217	VD	16.833	3322	1153	473	179	23
627	at	7	O	revital-ib.at	5	D	6.2	VD	15	VD	1	1521.4	491.4	163	85.6	4.8
628	at	6	PO	www.markweger.at	18	E	4.33333	M	9.97722	D	45.4766	7674.78	2554.94	1239.89	345.333	70.5556
629	at	3	GPH	www.imba.oeaw.ac.at	4	D	8.25	D	13.4615	VD	24.3415	6722.5	2316	973.75	379.75	48
630	at	6	PO	vet-magazin.at	1924	E	4.12422	D	12.9551	VD	27.6772	2895.03	966.567	393.715	159.397	17.0951
631	at	3	GPH	www.trinkwasserinfo.at	4	D	6.25	D	13.647	VD	14.8788	7269.25	2445.25	993.5	381	60.5
632	at	6	PO	www.meintempo.at	-	-	-	-	-	-	-	-	-	-	-	-
633	at	6	PO	www.fmk.at	7	VD	10	VD	14.029	VD	12.8619	10576.3	3555.43	1423	533.857	74.7143
634	at	3	GPH	www.landesrechnungshof.steiermark.at	10	VD	9	VD	14.2304	VD	17.3353	2183.4	708.1	293.5	113.3	15
635	at	3	GPH	www.kphvie.ac.at	36	M	4.94444	VD	14.5571	VD	8.53708	3166.72	1063.39	417.389	173.861	18.1389
636	at	6	PO	www.sophosakademie.at	10	M	5.4	D	13.5929	VD	14.4921	1235.1	403.2	160	62.3	11.7
637	at	2	NPO	www.aidshilfen.at	74	E	4.33784	D	12.4796	VD	23.6116	1515.7	517.649	231.662	73.7838	12.3919
638	at	6	PO	www.kokol-therapie.at	19	D	5.57895	VD	14.9321	VD	9.46505	1339.32	452.895	179.421	75.5789	7.84211
639	at	6	PO	www.integra.at	7	E	3.85714	D	13.4727	VD	21.8636	4068.29	1366.86	560.857	208.571	30.4286
640	at	3	GPH	gerichtsmedizin.at	5	VD	9.6	VD	14.1176	VD	18.5518	5949.8	2005.2	808.6	328.2	47.2
641	at	6	PO	www.ayurveda-wahlarzt.at	2	VD	8.5	D	13.9445	VD	24.907	4592	1569.5	672	262.5	36.5
642	at	2	NPO	ökosozial.at	4	E	3	D	11.8585	D	31.2042	3165.25	1034.5	462.25	151.5	26
643	at	3	GPH	www.tierschutzkonform.at	25	D	7.6	D	13.7475	VD	24.4627	3564.64	1176.64	516.84	190.08	29.44
644	at	6	PO	www.fertighaus.at	92	E	3.6087	D	11.336	D	37.0598	19281.9	6223.23	2818.11	927.283	189.739
645	at	6	PO	shop.falter.at	689	E	4.27576	D	12.7185	VD	26.1919	1559.05	521.167	228.299	77.119	12.09
646	at	2	NPO	www.oegzmk.at	6	E	4.33333	D	11.1177	D	31.0572	622.833	201.167	84	31.5	7.33333
647	at	6	PO	www.kunststoff-zeitschrift.at	38	M	5.10526	VD	14.3892	VD	15.6123	2607.34	875.053	370.5	137.079	15.5789
648	at	3	GPH	www.hblva17.ac.at	3	VD	9.66667	VD	15	VD	11.5377	6982	2381	962.333	390.667	41.3333
649	at	2	NPO	www.tourette.at	3	VD	9.33333	D	11.6317	D	35.2673	3589.67	1177.33	529.667	180.333	36.3333
650	at	2	NPO	www.buendnis-depression.at	19	D	8.21053	VD	14.2594	VD	15.5606	4289.79	1430.21	613.579	220.053	29.2632
651	at	6	PO	www.meinhaushalt.at	128	VE	2.09375	D	10.4584	D	40.5444	3356.51	1092.04	524.914	145.148	32.8984
652	at	6	PO	www.hagel-shop.at	4414	M	4.86475	D	11.2221	D	41.5531	3394.53	1148.12	540.845	170.843	43.3842
653	at	6	PO	www.zim9.at	10	E	4.4	D	11.9226	D	32.7643	2743.6	904.5	397.4	135.3	26.1
654	at	6	PO	www.kijunemo.at	14	D	8.21429	D	13.6591	VD	12.1894	2533.21	865.071	310.071	143.214	13.9286
655	at	3	GPH	dioe.at	11	D	5.63636	D	12.2185	VD	24.5494	2243.36	717	311.727	110.182	17.5455
656	at	2	NPO	www.hno.at	40	E	2.95	VD	14.5439	VD	6.57745	2217.72	725.825	316.9	115.15	20.8
657	at	6	PO	www.apg-ips.at	12	D	6.75	VD	14.1697	VD	11.6939	2002.67	671.167	270.833	106.25	17.75
658	at	6	PO	argef.at	3	E	4.33333	D	11.8903	D	36.449	5815.33	1942	906.333	289.667	50.6667
659	at	6	PO	www.laserenthaarung.at	79	VE	2.24051	D	11.9752	D	34.197	2954.73	973.759	450.62	140.848	24.3291
660	at	3	GPH	www.altlasten.gv.at	30	D	7.26667	D	13.6891	VD	15.7763	6741.43	2230.73	940.8	342.2	50.0333
661	at	3	GPH	evang.at	256	M	4.85938	D	12.5805	VD	29.3402	3224.04	1071.82	490.57	152.266	24.9102
662	at	4	PB	arbeitundtechnik.gpa-djp.at	23	D	6.3913	D	12.6818	VD	28.91	2526.91	832.174	375.13	122.087	17.8261
663	at	2	NPO	www.gewalt-ist-nie-ok.at	16	VE	2	M	8.19	D	52.5774	2355.81	787.812	409.375	93	33.6875
664	at	6	PO	www.therme-geinberg.at	-	-	-	-	-	-	-	-	-	-	-	-
665	at	6	PO	www.blitz-ooe.at	19	E	4.36842	D	13.0155	VD	21.5281	1713.89	555.263	236.526	87.6842	13
666	at	2	NPO	fleisch-ist-uns-nicht-wurscht.at	9	VE	2.33333	D	10.7809	D	39.5031	5427.44	1809.89	832	262.556	53.7778
667	at	6	PO	blog.viciente.at	472	E	4.17797	D	11.6821	D	34.7091	6193.53	2071.87	958.222	300.316	53.5445
668	at	6	PO	www.eurothermen.at	13	VE	1	D	10.8948	D	36.431	4951.46	1636.46	753.308	223.462	46.6154
669	at	2	NPO	www.herzverband-tirol.at	152	E	4.36842	D	12.5523	D	31.0577	1538.43	503.493	230.783	75.2895	13.2105
670	at	6	PO	kids.billa.at	2	VE	1	M	8.471	D	51.827	1343	438	219.5	52	19
671	at	2	NPO	www.oetsi.at	-	-	-	-	-	-	-	-	-	-	-	-
672	at	6	PO	www.chen-akademie.at	4	VE	1.75	D	12.4655	D	30.527	6509.25	2155	961.25	323	55.5
673	at	6	PO	hanfinstitut.at	113	D	7.30088	D	13.1901	VD	27.4397	8806.73	2944.25	1292.9	448.159	63.9912
674	at	6	PO	eurologisch.at	19	E	3.10526	D	12.6488	VD	27.5728	1094.32	364.579	161.158	54.3684	9.84211
675	at	6	PO	www.tibetcenter.at	4	E	2.5	E	7.82575	D	30.6635	712	234.25	110.25	33.25	5.75
676	at	6	PO	www.growee.at	69	E	2.88406	D	10.6162	D	35.5173	683	225.884	105.957	31.2464	6.72464
677	at	6	PO	www.lebenswege-online.at	865	E	4.06127	D	12.5637	VD	23.9614	1887.01	624.239	274.164	92.7121	15.6682
678	at	6	PO	www.schwarzlklinik.at	3	M	5.33333	D	12.2933	VD	26.0293	10057.7	3325	1420	522.333	95.3333
679	at	3	GPH	www.aq.ac.at	50	D	7.32	VD	14.3233	VD	10.3268	2689.9	898.12	362.92	141.66	16.74
680	at	3	GPH	strategische-entwicklung.uni-graz.at	4	D	7	D	12.2782	VD	29.2645	10817.8	3687	1441	577	63.5
681	at	2	NPO	www.anthromed.at	52	D	8.19231	D	13.8476	VD	14.4882	4272.4	1394.9	560.442	228.25	26.2692
682	at	6	PO	www.baby.at	2565	E	2.80585	D	10.681	D	42.2414	1932.42	640.044	322.845	79.191	17.2495
683	at	6	PO	www.apomio.at	7866	M	4.5942	D	13.9348	VD	23.185	12299.6	4149.21	1777.1	663.415	87.6096
684	at	2	NPO	www.ilco.at	4	VD	10	D	13.865	VD	18.034	13928.2	4653.5	1879.75	777.25	53
685	at	2	NPO	www.seri.at	15	D	6.53333	D	12.6552	VD	25.2467	2366.2	785	345.133	115.467	18.8
686	at	6	PO	www.lkh-graz2.at	19	VD	8.84211	VD	14.9396	VD	5.26147	3598.79	1148.37	440.947	187	20.8421
687	at	6	PO	www.bechterew.at	17	E	4.05882	D	12.8966	VD	26.222	4067	1374.53	611.706	206.353	34.7647
688	at	2	NPO	www.oeggg.at	-	-	-	-	-	-	-	-	-	-	-	-
689	at	3	GPH	bioch40.project.tuwien.ac.at	7	D	8	VD	14.7683	VD	8.246	2460.43	834.571	328.143	133	14.5714
690	at	6	PO	www.helmcare.at	11	D	6.45455	VD	14.0155	VD	13.228	2031.09	691.364	283.182	103.727	13.9091
691	at	6	PO	zahntipps.at	43	VE	1.88372	D	11.5145	D	35.3179	6844.65	2256.81	1021.12	341.93	66.9767
692	at	6	PO	ogni.appframe.at	2	VD	9.5	VD	14.215	VD	17.7405	5655.5	1924.5	779	312.5	45.5
693	at	6	PO	www.kuzbari.at	-	-	-	-	-	-	-	-	-	-	-	-
694	at	6	PO	www.sprachheilpaedagogik.at	4	D	6.25	D	13.6728	VD	22.099	2284.75	696.75	311.25	107	13.5
695	at	6	PO	www.letyourbodytalk.at	19	VE	2.47368	D	10.5538	D	41.0116	4479.74	1496	768.632	182.421	45.1579
696	at	2	NPO	www.leben-mit-krebs.at	-	-	-	-	-	-	-	-	-	-	-	-
697	at	6	PO	www.waldviertler-karpfen.at	6	D	6.83333	D	12.4417	D	32.1485	4161	1310.67	606.667	196.5	32.8333
698	at	3	GPH	jasmin.goeg.at	241	D	8.29046	D	13.542	VD	13.5202	2004.5	665.12	259.544	105.548	19.6473
699	at	6	PO	www.chirurgie-innsbruck.at	13	VD	10	VD	14.4073	VD	13.3013	18568.5	6281.15	2455.38	1048.54	151.077
700	at	6	PO	factorynet.at	8	D	6.375	D	12.3362	VD	27.152	6199.12	2034.25	872.75	305.25	57.875
701	at	6	PO	www.wbz.at	2	VD	10	VD	15	VD	11.8615	5907.5	1956	760.5	352	43.5
702	at	6	PO	besserlaengerleben.at	369	E	3.88347	D	11.6573	D	36.0441	3246.06	1081.83	501.033	156.775	29.8699
703	at	3	GPH	wwwt.tuwien.ac.at	43	M	5.34884	D	12.47	VD	6.67363	1347.7	446.884	162.721	73.9535	9.11628
704	at	6	PO	www.cannabis-social-clubs.at	41	E	3.39024	D	10.3157	D	43.7168	3534.27	1179.51	578.366	156.976	33.3415
705	at	6	PO	www.chirurgie-krause.at	1	VD	10	VD	15	VD	0	5440	1843	676	304	29
706	at	6	PO	www.neurologie-enns.at	3	M	5	VD	14.0053	VD	15.096	539.333	182.333	77	29.6667	4
707	at	6	PO	www.mvprozessfinanzierung.at	1	VE	2	D	10.725	D	38.542	1545	534	246	76	17
708	at	6	PO	www.smo.at	4	D	7.25	D	13.886	VD	13.111	3157.75	1114.75	445.5	173.25	24.25
709	at	6	PO	chronischkrank.at	54	D	6.27778	D	11.9941	D	29.7419	4738.02	1567.5	677.611	236.185	46.2222
710	at	6	PO	www.halberstadt.at	2	VD	8.5	D	11.679	D	31.8785	6817	2269	997	339.5	61.5
711	at	6	PO	www.doringer.at	3	E	4	M	8.24133	VD	13.63	3766.33	1271.33	507	199	35
712	at	6	PO	www.zahnfuerst.at	5	D	7.2	D	12.8268	VD	20.7384	1664.4	568.6	226.8	91.2	17.2
713	at	3	GPH	neunkirchen.lknoe.at	15	D	7.2	D	13.9814	VD	13.2498	1809.93	611.8	238.133	99.6667	12.6
714	at	7	O	www.sitara.co.at	13	D	6.38462	D	11.1134	D	36.0217	1704	574.462	263	81.2308	16.7692
715	at	6	PO	www.oesterreichwein.at	47	M	5.25532	D	12.7677	D	30.2281	2750.21	899.766	408.17	133.596	23.1064
716	at	6	PO	www.naturpark-attersee-traunsee.at	13	M	5	D	12.1843	VD	29.3235	2035.77	677	301.077	99.3846	16.7692
717	at	6	PO	www.lern-im-puls.at	2	M	5	VD	15	VD	0	665.5	205	69.5	41	3
718	at	6	PO	www.franner-laermschutz.at	50	E	4.34	D	13.971	VD	14.3464	2487	794.34	328.18	126.6	17.14
719	at	6	PO	www.dann.at	50	D	7.6	D	13.5386	VD	19.4054	4459.12	1491.46	632.08	232.4	33.48
720	at	6	PO	www.prana.at	-	-	-	-	-	-	-	-	-	-	-	-
721	at	6	PO	www.f-i-t.at	-	-	-	-	-	-	-	-	-	-	-	-
722	at	6	PO	www.mycity24.at	5390	E	4.18071	D	10.2977	D	35.0194	1696.56	539.289	233.388	80.9694	16.2573
723	at	1	M	karriere.sn.at	62	E	3.90323	D	12.9996	VD	23.0214	2304.97	738.661	332.79	109.161	17.9516
724	at	6	PO	web.utanet.at	165	D	5.60606	D	13.2001	VD	23.639	4770.02	1556.61	678.794	225.873	36.6667
725	at	1	M	antennetirol.oe24.at	109	E	3.63303	D	10.1036	D	44.8998	1467.73	481.404	237.119	63.4862	15.3945
726	at	6	PO	www.gesünderleben.at	1	E	3	M	9.903	D	41.615	9130	3032	1419	412	106
727	at	6	PO	www.familycenter.at	11	E	4.45455	M	9.24364	D	45.7871	1169.45	379.091	185.909	46.9091	13
728	at	6	PO	www.zahnarzt-leitner.at	12	E	3.08333	D	11.4585	D	31.2251	678.917	226.083	101.75	33.3333	7.25
729	at	2	NPO	www.wtm.at	-	-	-	-	-	-	-	-	-	-	-	-
730	at	6	PO	magazin.gesund.co.at	56	E	3.39286	D	11.3102	D	36.5616	6402.89	2133.7	986.446	301.857	54.1607
731	at	6	PO	www.solarisweb.at	153	M	5.21569	M	9.93724	D	44.9707	10228.3	3423.35	1748.31	414.915	99.9281
732	at	6	PO	www.aromaerleben.at	2	D	8	VD	14.309	VD	19.298	9028	2998	1251	479	61
733	at	6	PO	www.bablue.at	80	D	6.4625	D	13.3232	VD	21.3714	10619	3342.74	1370.69	539.925	97.4875
734	at	3	GPH	bildungswissenschaft.univie.ac.at	12	D	8.08333	VD	14.2372	VD	20.3983	1335.67	460.25	195.583	71	7.83333
735	at	6	PO	ww.gewichtig.at	-	-	-	-	-	-	-	-	-	-	-	-
736	at	1	M	k.at	38	M	5.10526	D	10.362	D	41.8454	2432.21	800.158	382.5	109.105	25.3421
737	at	6	PO	www.linkehand.at	13	E	3.84615	D	12.2387	D	33.8457	5378.77	1741.23	804.154	254.846	42.2308
738	at	7	O	www.zdga.at	27	D	6.66667	D	13.9458	VD	13.5845	1445.96	479.667	189.63	79.037	10.4074
739	at	6	PO	www.grueneschulen.at	69	M	5.30435	D	12.7818	VD	26.388	1192.48	394.029	168.826	61.3478	10.7246
740	at	2	NPO	www.api.or.at	-	-	-	-	-	-	-	-	-	-	-	-
741	at	6	PO	www.leonhart.at	3	VD	10	VD	14.183	VD	9.761	4557.33	1501.33	588.333	231.667	30
742	at	2	NPO	www.nfkinder.at	13	M	4.61538	D	12.6765	VD	24.9549	2238.31	771.231	336.769	113.385	19.3077
743	at	6	PO	www.pi-wien.at	13	D	8	VD	14.3918	VD	19.5273	3866.23	1309.85	615.538	193.846	20.4615
744	at	3	GPH	forschungsinfrastruktur.bmbwf.gv.at	92	D	5.76087	VD	14.7807	VD	2.57507	2412.84	811.641	298.989	135.935	8.33696
745	at	3	GPH	www.neunkirchen.lknoe.at	-	-	-	-	-	-	-	-	-	-	-	-
746	at	6	PO	www.nachrichtenforum.at	6	M	5.16667	D	11.128	D	31.9073	842.167	294	128.333	42.3333	9.16667
747	at	6	PO	regionaljobs.at	178	E	4.07865	D	13.8136	VD	11.4653	1970.1	646.152	258.41	96.6573	11.0506
748	at	6	PO	karriere.nachrichten.at	100	E	4.04	D	11.251	D	34.2351	2163.9	712.31	325.78	100.21	20.38
749	at	8	PC	www.baxter.at	6	VD	10	VD	14.9058	VD	8.96033	10403.3	3575.5	1415	598.5	62.3333
750	at	2	NPO	plan-g.at	74	D	5.67568	D	11.3679	D	33.8078	3857.36	1283.92	569.419	188.838	39.1622
751	at	6	PO	schaetzeausoesterreich.at	33	VE	1.90909	M	9.70873	D	47.969	7290.12	2417.73	1212.97	318.333	81.4848
752	at	6	PO	faltenlos.at	61	E	4.06557	D	12.0138	D	33.5434	2402.23	797.066	364.197	120.623	21.0492
753	at	6	PO	www.lebenswertearbeitswelt.at	15	D	7.86667	VD	14.1995	VD	16.5189	7480.8	2485.73	1008.73	401.533	51.0667
754	at	6	PO	www.salzburg-tcm.at	1	E	4	VD	15	VD	2.228	1439	509	185	92	11
755	at	6	PO	www.viennabodywork.at	2	E	2.5	VD	14.38	VD	20.3735	1621	580	244	95	12.5
756	at	6	PO	www.mirakuli.at	-	-	-	-	-	-	-	-	-	-	-	-
757	at	6	PO	www.alterspsychiatrie.at	6	VD	8.83333	VD	14.622	VD	10.3342	4859.5	1579.83	650	251.667	32.3333
758	at	1	M	antennesalzburg.oe24.at	140	E	3.42143	D	10.336	D	44.195	1661.71	544.636	265.6	73.6214	16.1786
759	at	6	PO	www.salzburger-fenster.at	215	VE	2.34884	M	8.06566	D	54.9409	1757.22	573.437	295.94	69.0884	22.214
760	at	6	PO	www.villa-vitalis.at	7	D	6.28571	D	13.5033	VD	22.3367	6170.57	2059	857	330.143	49.1429
761	at	2	NPO	plattformblut.at	3	D	6.66667	D	13.639	VD	17.2327	2500.33	870.333	347.667	137.333	20.6667
762	at	6	PO	www.bewusstkaufen.at	99	M	4.59596	D	12.2262	D	29.621	5530.25	1835.79	797.646	278.657	48
763	at	6	PO	www.steinvorth.at	1	D	6	D	10.625	D	43.934	56393	18455	9298	2357	466
764	at	6	PO	www.neuroreha-kittsee.at	18	D	8.16667	VD	14.4321	VD	5.84444	2148.06	757.778	284.111	119.167	14.6111
765	at	6	PO	www.juliatscherpel.at	26	D	6.03846	D	13.7677	VD	16.0369	589.769	203.654	81.8462	33.7308	4.96154
766	at	3	GPH	www.kaz.bmg.gv.at	5	VD	9.8	VD	15	VD	0.295	3970.4	1330.2	490.4	220.2	17.8
767	at	6	PO	soziales-kapital.at	226	VD	9.9469	D	12.7416	VD	24.5674	31197.6	10353.4	4381.04	1566.17	274.066
768	at	6	PO	www.medpoint.at	16	D	5.5	D	13.3567	VD	21.6476	1041.94	345.25	141	56.5	8.125
769	at	2	NPO	www.umweltdachverband.at	17	D	5.76471	VD	14.0468	VD	13.9796	2498.76	810.118	331.471	131.765	16
770	at	2	NPO	www.iz.or.at	45	VD	8.64444	VD	14.6152	VD	6.46789	3101.87	1056.53	422.489	168.356	13.5556
771	at	6	PO	www.kunststoffhoertzu.at	8	E	3.375	D	12.2106	D	29.7486	3705.88	1218.12	546	178.25	35.5
772	at	6	PO	www.kunststoffbauteil.at	5	D	7.8	VD	14.5128	VD	5.5186	3482.8	1125.8	389.8	201.4	24
773	at	3	GPH	statistik.wu-wien.ac.at	183	E	3.25683	D	13.4714	VD	19.4142	797.945	276.77	116.82	44.6393	6.68306
774	at	3	GPH	energiewelten.tuwien.ac.at	53	D	7.60377	VD	14.4109	VD	12.533	3899.11	1328.81	531.208	214.83	27.1132
775	at	3	GPH	www.drogenberatung.steiermark.at	33	D	7.60606	D	13.4418	VD	16.5261	2663.61	867.697	344.667	139.848	21.7576
776	at	6	PO	www.walk-space.at	12	D	6.83333	D	13.3223	VD	21.7077	2089.25	678.5	286.917	106.333	15.6667
777	at	6	PO	www.vitalakademie.at	24	M	4.625	D	13.6514	VD	15.2772	2349.96	753.458	301.875	117.583	20.125
778	at	2	NPO	oegwa.at	50	D	7.38	D	13.9862	VD	14.0345	2646.02	872	367.56	140.96	18.74
779	at	6	PO	www.praxispichler.at	2	VD	10	D	13.573	VD	23.542	2340	770	323	124	19
780	at	2	NPO	www.zoeliakie.or.at	10	E	3.6	D	13.6505	VD	19.4519	3265.5	1087.5	459.2	170.5	26.7
781	at	6	PO	breitenfeld.at	10	D	6.6	D	12.9001	D	30.1451	2184.3	716.7	317.3	115.8	17.1
782	at	6	PO	quantenmed.at	241	M	5.21577	D	12.3498	VD	22.3735	2112.93	671.021	277.303	101.353	18.2531
783	at	8	PC	www.almased.at	56	VE	1.5	D	10.8787	D	41.3564	1781.91	592.214	270.589	88.6429	16.1786
784	at	6	PO	gfgf.at	25	M	4.6	VD	14.812	VD	7.44816	904.96	304.8	118.88	48.76	4.76
785	at	6	PO	reincom.at	-	-	-	-	-	-	-	-	-	-	-	-
786	at	6	PO	www.euer-durchleucht.at	1	D	6	VD	15	VD	0	913	288	105	54	3
787	at	6	PO	www.dr-bernauer.at	-	-	-	-	-	-	-	-	-	-	-	-
788	at	6	PO	www.bewegungskompetenzen.at	760	VE	1.34737	M	9.1926	D	48.453	422.254	139.772	69.475	18.0026	5.51447
789	at	6	PO	www.heldencheck.at	5	VE	1	D	10.7218	D	39.965	4244.8	1402.2	672	191	39.8
790	at	3	GPH	www.landeskrankenhaus.at	5	VD	9.2	D	13.3776	VD	21.3478	13841.6	4637.2	1930.8	707	108
791	at	7	O	www.autismus.at	10	D	7.1	D	13.8273	VD	17.9156	2429.1	808.3	338.6	128.8	14.9
792	at	6	PO	www.lebensart.at	498	E	4.09639	D	10.9027	D	38.1274	3065.2	1012.93	471.394	142.584	31.6486
793	at	6	PO	www.eppaustria.at	5	D	5.8	D	11.3366	D	37.694	5427	1835.8	905.2	232.6	48.4
794	at	6	PO	www.apt-gruppe.at	143	E	3.04196	D	10.7345	D	40.6395	1542.82	508.448	233.315	74.6643	16.7972
795	at	6	PO	www.progil.at	5	D	5.8	D	13.3974	VD	19.5402	5446.6	1776.2	714	298.4	48.2
796	at	2	NPO	www.tgam.at	25	D	8.4	VD	14.3794	VD	10.1436	2386.2	804.56	316.64	127.8	15.2
797	at	3	GPH	genepi.i-med.ac.at	12	D	8.08333	D	13.2803	VD	21.8792	2220.92	713.25	293.083	114.25	20.1667
798	at	3	GPH	wwwp1-ftp.kphvie.ac.at	12	M	4.58333	VD	14.6441	VD	4.98817	525.083	159.833	61.3333	26.0833	6.16667
799	at	3	GPH	www.fh-kufstein.ac.at	429	E	3.92774	VD	14.1048	VD	14.8993	1317.82	428.41	169.963	71.5781	9.81585
800	at	6	PO	www.hornzipfel.at	1	VD	9	D	12.885	D	30.326	2687	912	399	149	25
801	at	6	PO	elterngesundheit.at	22	M	5.31818	D	12.5061	VD	22.6927	1820.91	596.455	256	86.1818	16.3182
802	at	2	NPO	www.gots.at	63	D	7.2381	VD	14.0161	VD	14.7733	2735.89	932.127	376.873	149.063	21.7619
803	at	3	GPH	www.fh-krems.ac.at	200	D	7.915	VD	14.3644	VD	9.31894	6390.73	2199.36	817.95	362.315	28.97
804	at	6	PO	www.praxis-sievering.at	152	VD	8.86184	D	13.7413	VD	19.1581	7685.59	2585.2	1049.24	419.553	59.9474
805	at	2	NPO	igepha.at	10	D	5.9	D	13.3334	VD	22.4527	2030.8	677.4	298.5	107.1	16.8
806	at	6	PO	www.durnig.at	77	D	5.81818	D	13.0967	VD	27.7649	5497.53	1843.64	822.961	278.922	43.0519
807	at	6	PO	meditation.at	148	M	5.25	D	12.7239	VD	29.2151	5293.45	1792.83	797.959	279.027	49.3243
808	at	6	PO	psychotherapieforum.at	72	VD	8.56944	VD	14.7373	VD	2.43214	912.264	281.875	94.8611	48.7083	5.55556
809	at	2	NPO	www.diakoniewerk.at	21	M	5.33333	VD	14.0481	VD	16.1937	2569.81	852.857	350.333	136.143	19.7619
810	at	6	PO	www.clemens-hausmann.at	-	-	-	-	-	-	-	-	-	-	-	-
811	at	6	PO	www.dashausderschoenheit.at	-	-	-	-	-	-	-	-	-	-	-	-
812	at	6	PO	www.bestofspirits.at	496	E	3.00403	VD	14.9876	VD	6.98371	4153.93	1072.85	430.179	196.304	16.1391
813	at	2	NPO	werberat.at	7	VD	9.71429	VD	14.0809	VD	20.914	4616.86	1547.29	639.714	259.429	37.2857
814	at	2	NPO	www.adapt.at	-	-	-	-	-	-	-	-	-	-	-	-
815	at	6	PO	www.hodenkrebs.at	-	-	-	-	-	-	-	-	-	-	-	-
816	at	6	PO	www.hutter.co.at	14	E	3.21429	VD	15	VD	5.47221	1328.64	428.571	176.571	63.5714	5.57143
817	at	6	PO	www.livingwithpaws.at	14	E	3.85714	D	10.154	D	41.1116	1599	546.857	268.857	71.3571	19.2143
818	at	6	PO	www.laroche-posay.at	295	VE	1.95932	D	13.8115	VD	8.77081	2061.29	632.898	235.827	88.661	15.7729
819	at	3	GPH	studienhandbuch.jku.at	190	VD	8.96316	VD	14.9146	VD	2.12366	2880.63	973.089	344.895	169.163	22.1105
820	at	3	GPH	ipp.boku.ac.at	4	VD	8.75	D	10.1717	D	39.442	11875	3828.25	1798	566.5	176.25
821	at	3	GPH	biofluidslab.tuwien.ac.at	3	D	8.33333	D	11.65	D	37.2247	4770.67	1604.33	757.667	253	59.6667
822	at	6	PO	updent.at	3	VE	1.33333	D	11.383	D	33.656	13413.3	4516.33	2004.67	671	125.667
823	at	6	PO	www.ndz.at	2	VE	1	D	13.149	VD	10.567	943	317	122	45	7
824	at	6	PO	www.psychodrama-austria.at	18	D	7.66667	D	13.2618	VD	17.8033	4729.06	1584.78	639.056	239.778	37.8889
825	at	6	PO	www.womenshealth.at	12	VD	9.91667	D	12.9252	VD	23.6113	5374.58	1847.92	798.833	282.167	47.0833
826	at	6	PO	www.co-ordination.at	49	D	6.53061	D	12.5345	VD	23.9405	3595.98	1180.49	497.857	183.184	30.4898
827	at	6	PO	www.permedio.at	1	VD	10	VD	15	VD	0	446	156	53	34	3
828	at	6	PO	www.hlm.at	12	D	7.75	VD	14.7018	VD	4.99225	6389.17	2173.92	825.167	367.583	31.8333
829	at	6	PO	www.askoenoe.at	2	E	3	D	11.4865	D	32.3425	835.5	276.5	121	43	9
830	at	6	PO	www.moorheilbad-harbach.at	-	-	-	-	-	-	-	-	-	-	-	-
831	at	6	PO	www.muskel-im-fokus.at	3	VD	10	D	13.8247	VD	16.34	2101	714.333	282.667	121	18.6667
832	at	6	PO	www.dammriss.at	2	VD	9	D	12.925	D	29.592	1189	398	171	65	12
833	at	6	PO	www.physmed-vienna.at	1	VE	1	M	9.878	VD	21.75	289	90	36	11	3
834	at	6	PO	www.pflegemitherz.co.at	27	E	4.48148	D	12.4519	D	30.6084	1545.44	520.407	234.852	76.1111	11.6667
835	at	6	PO	schuessler-salze-liste.at	36	VE	1.83333	D	12.1052	D	34.6934	1761.94	576.5	262.639	91.3611	18.2222
836	at	1	M	helpv1.orf.at	64	E	4.25	D	11.4745	D	34.1989	2002.27	650.906	292.516	94.8906	19.4688
837	at	3	GPH	web.schuldner-hilfe.at	14	D	6.14286	D	12.6261	VD	25.1443	1975.14	656.143	273	98.5	17.2857
838	at	6	PO	www.silvialankmayr.at	28	D	5.75	D	11.9556	D	29.6165	2860.25	926.536	405.107	144.464	29.3571
839	at	6	PO	jk-physio.at	2	E	4	D	13.639	VD	22.435	2172	750	313	119	18
840	at	6	PO	www.fleissner-logopaedie.at	2	D	5.5	D	12.1515	VD	21.6865	1149.5	373	157	52	12.5
841	at	6	PO	members.kabsi.at	1	D	8	D	12.82	VD	27.489	10120	3319	1420	530	90
842	at	6	PO	www.christian-ploy.at	2	E	3	D	10.0545	D	40.9235	1980.5	671.5	310.5	95.5	24.5
843	at	6	PO	www.pantarhei-zentrum.at	-	-	-	-	-	-	-	-	-	-	-	-
844	at	6	PO	www.herz-energie.at	2	M	5	D	12.171	D	33.8645	661	205.5	91	33	6
845	at	2	NPO	www.multiplesmyelom.at	7	VD	9.71429	D	12.4443	VD	27.5671	28901.3	9666.86	4229.29	1420.14	295.143
846	at	2	NPO	www.mps-austria.at	11	M	4.90909	D	10.8208	D	39.5019	7011.27	2330.64	1103.55	315.273	67.3636
847	at	6	PO	hirngesund.at	5	VE	1.6	D	10.1704	D	41.3278	1711.6	576.8	269.6	81.6	22.6
848	at	6	PO	www.huebner-urologie.at	14	D	7.14286	D	13.9606	VD	20.1764	4611.36	1580.57	677.357	246.071	40
849	at	6	PO	www.tauernklinikum.at	19	M	5.26316	D	13.9006	VD	19.9061	5520.58	1873.58	798.526	296.368	39.6316
850	at	6	PO	www.drhuber.at	123	VD	8.65854	D	10.1741	D	37.464	15762.6	5199.54	2328.31	755.715	221.309
851	at	6	PO	www.ayur-veda.at	8	D	5.875	D	12.7755	D	32.0112	3762.75	1259.62	590	185.75	30.125
852	at	2	NPO	adapt.at	10	VD	9.4	D	12.8928	VD	17.172	4678.6	1460.3	576.1	216.6	40.9
853	at	6	PO	www.corneliastessl.at	2	VE	2	M	8.283	D	55.3115	2895.5	952.5	501.5	118	39
854	at	6	PO	www.dogwell.at	4	M	5.25	VD	14.1285	VD	14.4787	1672.25	545.25	236.75	81	15.25
855	at	2	NPO	www.oegzmk-wien.at	26	D	7.65385	D	12.5585	VD	19.1849	2471.54	833.462	342.769	133	22
856	at	6	PO	www.medlink.at	-	-	-	-	-	-	-	-	-	-	-	-
857	at	6	PO	www.niederkorn.at	5	E	3.2	D	13.0804	VD	22.1818	1655.2	550.8	224.2	87.2	16.6
858	at	6	PO	www.tanew4haut-haar.at	4	D	7.25	VD	14.592	VD	5.03175	1678.75	577.75	217	93	10
859	at	6	PO	www.meinziel-erscheinungsfrei.at	1	VD	10	D	10.453	D	40.148	28649	9175	4259	1297	308
860	at	6	PO	www.allergycare.at	12	D	6.66667	D	12.5431	VD	26.3878	1211.5	401.083	167.417	65	19.3333
861	at	6	PO	www.bestensversichert.at	5	E	4	D	12.6798	VD	21.0334	1580.2	518	220.8	74.4	12.8
862	at	6	PO	www.skin-balance.at	139	VE	1.10791	D	12	D	38.5109	2898.79	955.388	468.209	133.417	21.6403
863	at	6	PO	www.smart-vitaality.at	2	VD	10	VD	15	VD	6.1575	3654	1276	489.5	206.5	23.5
864	at	3	GPH	odaal.salzburgresearch.at	9	M	4.77778	VD	14.3032	VD	12.4427	1499.44	491.222	185.889	76.5556	8.22222
865	at	6	PO	www.sinnesbehindert.at	1	M	5	D	11.88	VD	28.96	690	224	100	30	5
866	at	2	NPO	www.oegbt.at	18	D	5.94444	VD	14.4017	VD	9.16344	956.722	326.5	118.944	52.7778	7.11111
867	at	6	PO	www.psychologie-domesle.at	1	VD	9	VD	14.44	VD	17.045	6267	2070	842	332	44
868	at	3	GPH	www.integrationsfonds.at	25	D	5.96	D	13.2883	VD	21.1114	1507.72	508.76	218.68	76.4	11.96
869	at	6	PO	www.missmum.at	1676	E	3.21838	M	9.97522	D	40.5958	1685.66	557.758	283.545	69.136	16.3371
870	at	6	PO	www.babyacademy.at	5	D	5.8	D	11.449	D	34.5744	4454	1496	680.2	219.4	42.2
871	at	6	PO	www.bleibfit.at	69	E	3.13043	D	12.4936	D	32.8122	4898.14	1605.42	751.87	232.812	41.5652
872	at	3	GPH	arbas.at	5	D	6.2	D	13.3118	VD	22.6706	2379.8	815.2	345.2	127.4	21.4
873	at	6	PO	www.verena-woeber.at	1	VD	10	VD	15	VD	0	2513	805	306	122	7
874	at	2	NPO	www.forschung-khzlinz.at	1	VD	10	D	11.071	D	38.876	1689	550	263	74	14
875	at	6	PO	www.innovia-akademie.at	16	E	2.75	D	10.4343	D	35.9621	1059.75	362.875	165.125	48.5	13.0625
876	at	6	PO	www.honigperlen.at	554	VE	2.18051	D	12.2365	D	36.8897	1207.27	387.392	188.031	54.6372	9.00542
877	at	6	PO	www.moment.at	95	E	3.02105	M	9.14132	D	30.8608	2864.26	948.558	463.558	126.242	31.3263
878	at	6	PO	www.ipf-ac.at	2	VD	9	D	12.955	VD	21.201	3330.5	1121	467	174	40
879	at	6	PO	www.hospiz-tirol.at	4	D	6.5	VD	14.1832	VD	15.213	7694.25	2601.25	1081.25	414	51.5
880	at	6	PO	www.monster.at	92	E	3.52174	D	11.7381	D	32.3849	4090.76	1354.83	609.75	198.478	37.4239
881	at	6	PO	www.augenlaserzentrum-wien.at	1	E	4	D	11.446	D	30.321	1065	367	154	58	15
882	at	6	PO	www.neurochirurgie-parsaei.at	1	E	3	D	10.798	D	33.894	2029	676	300	94	21
883	at	3	GPH	www.med.at	251	D	7.42231	VD	14.2963	VD	11.9294	4847.31	1629.98	643.757	269.554	35.8167
884	at	6	PO	www.frauen-medizin.at	29	D	7.93103	VD	15	VD	0	6226.17	2070.48	725.586	372.931	24.6897
885	at	6	PO	www.wien-osteopathie.at	6	D	7.16667	VD	14.3592	VD	10.9635	1406.33	476.167	192.167	76.8333	7.5
886	at	6	PO	www.anne-lintner.at	2	VD	8.5	D	13.3785	VD	18.6545	1707	567.5	233.5	84.5	13
887	at	6	PO	www.zuversicht.at	11	M	4.54545	VD	14.5295	VD	7.09227	1142.82	387.273	145.455	67.4545	7.90909
888	at	6	PO	www.miss.at	3117	E	2.67116	M	9.83527	D	45.1451	1212.09	399.712	200.127	50.4867	12.2374
889	at	2	NPO	www.ogn.at	51	D	6.84314	D	13.0444	VD	22.6938	2342.08	789.412	332.333	123.373	20.2549
890	at	6	PO	bemerkt.stangl-taller.at	1020	E	4.24804	D	12.0994	VD	25.2953	1525.47	496.799	217.559	69.9971	12.7951
891	at	6	PO	www.steiner-psychotherapie.at	26	D	7	VD	14.3615	VD	11.2012	2130.23	701.423	275.577	116.577	15.4231
892	at	6	PO	www.metawissen.at	88	E	2.96591	D	11.3568	D	34.2599	1536.17	503.898	226.148	73.6477	15.8977
893	at	6	PO	www.werksnies.at	1	VD	10	D	13.864	VD	21.915	2526	839	349	138	20
894	at	6	PO	www.bio.vobs.at	155	D	6.40645	D	11.493	D	36.35	7949.91	2661.69	1239.62	382.4	72.8774
895	at	6	PO	www.schwangerschaft.at	1660	E	2.89096	D	11.4326	D	39.8092	2402.33	788.724	386.214	108.317	20.7578
896	at	6	PO	www.conda.at	2	VD	9	D	12.6775	VD	28.483	7221	2414.5	1049.5	378	63.5
897	at	6	PO	www.lustaufsleben.at	178	E	2.87079	M	9.61085	D	45.6237	2523.56	834.393	409.713	107.601	27.4607
898	at	6	PO	www.ordination5.at	9	D	5.77778	VD	14.0642	VD	10.9789	1089	372.222	150.444	60.4444	8.11111
899	at	6	PO	www.kinaesthetics.at	21	D	7.19048	VD	14.5537	VD	10.8349	5498.67	1829.29	730.571	291.476	37.9048
900	at	2	NPO	www.oegh.at	2	VD	10	VD	15	VD	0	1953	675	253	122	9
901	at	6	PO	www.fundermax.at	220	VE	2.03636	VD	14.9154	VD	0.87505	392.323	130.659	47.1318	20.4182	3.13636
902	at	6	PO	www.medlabor.at	138	D	6.80435	VD	14.6078	VD	10.3718	600.145	198.841	73.7319	35.2174	7.65942
903	at	2	NPO	www.gin.at	17	E	4.47059	D	13.1723	VD	22.4236	2323.82	779.647	337.647	117.118	16.5882
904	at	6	PO	www.emco-klinik.at	23	D	7.86957	VD	15	VD	0.472087	4853.17	1655.57	551.957	292.609	22.3043
905	at	6	PO	www.chavy.at	19	M	5.26316	D	13.9734	VD	25.8207	8017.84	2634.26	1213.42	379.737	48.7895
906	at	2	NPO	www.rheumanetz.at	341	VD	9.86217	VD	14.5657	VD	8.49847	5473.08	1881.78	716.584	312.07	41.4545
907	at	6	PO	zahnaesthetik-stetten.at	-	-	-	-	-	-	-	-	-	-	-	-
908	at	2	NPO	www.kinderkrankenpflege.at	2	VD	10	VD	15	VD	4.363	9993	3292.5	1214.5	542.5	60
909	at	3	GPH	www.bh-leoben.steiermark.at	37	D	7.59459	VD	14.0625	VD	13.6981	3862.65	1241.27	500.892	195.676	26.6486
910	at	3	GPH	www.bh-deutschlandsberg.steiermark.at	35	D	7.42857	D	13.8998	VD	11.2721	3913.06	1262.34	506.371	198.229	27.4571
911	at	3	GPH	www.bh-grazumgebung.steiermark.at	36	D	7.36111	D	13.8314	VD	13.7899	4004.58	1296.33	525.528	204.361	26.75
912	at	3	GPH	www.agrar.steiermark.at	41	D	6.63415	D	12.5172	VD	23.0534	2722.27	874.951	368.756	133.927	20.3659
913	at	6	PO	gendertalk.transgender.at	1	VD	10	D	11.993	D	29.803	13577	4496	1961	670	122
914	at	6	PO	www.vlasich.at	5	D	7.4	D	12.7236	VD	23.9862	7231.6	2314.6	1062	330.4	57.4
915	at	3	GPH	www.wasserwirtschaft.steiermark.at	59	D	5.89831	D	13.8704	VD	15.5546	1967.05	645.475	266.881	103.39	16.1356
916	at	6	PO	www.bbrz.at	19	D	7	D	13.4001	VD	16.5956	2072.63	708.684	289	107.947	16.8947
917	at	6	PO	www.qualifikationsregister.at	19	M	5.15789	VD	14.2548	VD	6.70542	1800.16	549.684	203.737	87.4737	10.0526
918	at	2	NPO	www.stoma.at	3	E	4.33333	M	9.557	D	40.9433	483.333	160.333	74.3333	23.3333	4.66667
919	at	3	GPH	www.fvv.tuwien.ac.at	168	D	8.4881	D	13.7531	VD	18.4851	2502.43	828.851	346.988	131.452	16.7143
920	at	6	PO	www.dopheide.at	5	M	4.6	VD	14.5924	VD	12.3256	2050.2	683	272	105.2	10.4
921	at	6	PO	www.kontaktco.at	-	-	-	-	-	-	-	-	-	-	-	-
922	at	3	GPH	wwwu.aau.at	16	D	6.5625	D	12.8559	VD	27.859	3311.56	1098.56	488.688	160.438	23.875
923	at	6	PO	www.phyx.at	54	VE	1.48148	M	9.86122	D	42.4853	8858.96	2907.89	1370.98	397.833	98.3704
924	at	3	GPH	www.waidhofen-thaya.lknoe.at	-	-	-	-	-	-	-	-	-	-	-	-
925	at	6	PO	www.afghane-gino.at	5	VE	1.2	D	10.4908	D	45.5032	2627.6	886.6	446	119.8	24.8
926	at	6	PO	www.epi-phs.at	2	E	4	M	9.714	D	40.0175	2485	808.5	365	112.5	33
927	at	2	NPO	www.vfw.or.at	27	D	5.96296	D	13.9652	VD	14.4297	5400.78	1777.37	742.926	272.63	39.4444
928	at	6	PO	www.arltherbert.at	3	D	6.33333	M	8.45767	D	49.9973	2589.33	850.333	411.667	108.667	29.3333
929	at	6	PO	www.energiemagazin.at	18	D	5.88889	D	11.3738	D	37.2908	3638.94	1197	554.556	174	34.2778
930	at	6	PO	www.ooe-ausfuehrungsbestimmungen.at	66	M	5.24242	D	12.4611	VD	25.8874	2896.38	910.636	372.439	143	24.803
931	at	6	PO	www.pruckner-feichtner.at	11	E	3.90909	D	12.9277	VD	19.3988	1450.36	496.818	216.909	71.4545	10.9091
932	at	3	GPH	www.adsi.ac.at	19	E	3.94737	D	12.7455	VD	25.8012	3598.79	1186.32	508.842	179.368	26
933	at	6	PO	www.kollokation.at	31	VD	9.45161	D	13.9256	VD	19.4344	13081.6	4392.48	1865.32	666.452	89.3871
934	at	3	GPH	diglib.uibk.ac.at	255	VD	9.1098	VD	14.0643	VD	17.2739	3561.82	1282.29	536.361	201.788	25.6039
935	at	6	PO	www.hephy.at	197	M	5.37563	D	12.8113	VD	25.8651	1840.51	625.051	280.193	94.2335	13.8832
936	at	6	PO	www.gela.at	83	D	7.6506	D	12.0109	D	32.6359	8977.76	2970.65	1361.02	430.867	86.3494
937	at	2	NPO	www.morbus-pompe.at	4	D	6.75	D	12.3577	D	31.349	6128.25	2077.5	939.75	307.25	54
938	at	1	M	www.radiomaria.at	162	E	2.9321	M	9.25693	D	52.8013	203.698	62.7346	32.3519	8.59877	2.35185
939	at	3	GPH	wug.akwien.at	5	VD	10	VD	14.7538	VD	16.825	22912.6	7310.8	3142.6	1082	118.8
940	at	8	PC	www.blutkrebs-guidebook.at	10	D	5.7	D	12.3939	VD	28.4806	6442.9	2137.5	910.5	331.3	60
941	at	6	PO	www.visionplus.at	-	-	-	-	-	-	-	-	-	-	-	-
942	at	6	PO	werner.stangl-taller.at	29	VD	9.37931	D	12.8424	VD	25.1298	20711.1	6894.14	3011.14	1037.62	162.828
943	at	6	PO	www.atheisten-info.at	140	D	6.70714	D	12.2254	D	32.7156	4164	1389.6	641.7	198.986	32.6857
944	at	6	PO	www.christinefreiler.at	7	D	6.42857	D	13.2967	VD	13.9644	1396.29	479.286	191.143	71.1429	11
945	at	6	PO	www.grauenfruppe.at	214	VE	2.45327	E	6.96913	D	56.1515	199	66.4065	33.5	7.25234	3.6028
946	at	6	PO	www.osteoporose.co.at	27	D	7.74074	D	13.8334	VD	13.5724	3130.7	1068.7	429.926	167.37	23.4815
947	at	6	PO	www.gesundearbeit.at	8	D	7.5	D	12.7178	VD	26.9423	14006.2	4550	1961	696.625	117.625
948	at	3	GPH	www.kommunikation.steiermark.at	2	VD	10	VD	14.001	VD	12.923	2299.5	767.5	325	108.5	13
949	at	6	PO	www.poysdorf.kolping.at	13	E	3.53846	D	12.5631	VD	18.7922	787.538	265.231	110.846	42.1538	5.61538
950	at	6	PO	www.adamskaya.at	8	D	5.875	D	10.7279	VD	21.7967	2451.38	811.5	355.875	122.25	26.75
951	at	6	PO	www.kawji.at	3	E	3.33333	VD	14.422	VD	15.8277	402.667	132	53.6667	24.3333	2.66667
952	at	6	PO	www.physio-hicker.at	2	D	5.5	VD	14.988	VD	10.7035	1660.5	565	222	93	11
953	at	6	PO	www.chirurgie-demare.at	2	D	7	D	13.8145	VD	21.916	1981.5	653.5	274	105.5	15
954	at	6	PO	www.tierklinik-wels.at	15	D	6.4	D	12.4575	VD	25.5178	3518.6	1179.8	511.467	176.467	29.8667
955	at	6	PO	mazzucco.at	15	VD	8.93333	D	13.7555	VD	11.9733	2596.13	844	332.667	128.2	15.8667
956	at	6	PO	www.ideesign.at	1	VD	10	D	12.604	D	29.648	25189	8243	3726	1178	178
957	at	6	PO	www.dr-krenn.at	1	VD	10	VD	15	VD	11.244	2643	882	340	155	20
958	at	6	PO	www.buzath-fiedler.at	3	D	8.33333	VD	14.152	VD	9.96967	794	269.667	105	43	4.66667
959	at	6	PO	www.kinderortho.at	1	D	7	VD	15	VD	0	2482	844	303	152	17
960	at	2	NPO	icep.at	4	D	8	D	12.1453	D	32.5333	2730	923.5	406.25	138.5	20.5
961	at	6	PO	www.ihre-diaetologin.at	2	E	4	D	11.594	D	30.903	499	173	74	27	6
962	at	6	PO	weblog.datenwerk.at	8	E	3.75	D	11.6521	D	33.8854	1179.5	399.5	184.75	57.75	11.5
963	at	3	GPH	www.ff-mautern.at	7	E	3.71429	M	9.83843	VD	29.1199	1757.14	572.857	233	83.5714	9.28571
964	at	6	PO	www.zentrum-psychische-gesundheit.at	8	VD	10	VD	14.8823	VD	4.74763	5921.12	1955.62	756.875	315.5	35.125
965	at	2	NPO	www.tako.or.at	12	VD	10	D	13.4911	VD	19.7638	4567.83	1543.33	633.833	253.5	43.5833
966	at	6	PO	www.fomf.at	27	D	6.03704	D	13.5963	VD	7.39119	12086.8	2137.26	517.222	314.37	26.2222
967	at	2	NPO	sarcoma.at	4	VD	9	VD	14.3905	VD	11.4605	978.5	336.25	125.25	61.5	9
968	at	6	PO	www.anschober.at	9	D	7.33333	D	13.1271	VD	27.3091	5197.89	1707.67	772.778	242.556	40.3333
969	at	3	GPH	pub.fh-campuswien.ac.at	1138	VD	9.23111	D	13.3916	VD	23.8949	2661.02	958.9	411.745	149.257	21.5
970	at	6	PO	www.bioenergy.co.at	32	E	4.25	D	13.1801	VD	17.6412	635.031	208.781	84.9062	33.5	4.5
971	at	6	PO	www.startundziel.at	1	M	5	D	11.45	D	36.111	6562	2241	1023	332	65
972	at	6	PO	www.austrotransplant.at	16	D	6.9375	D	13.9794	VD	17.4056	1911.06	624.312	258.438	107.5	20.625
973	at	3	GPH	www.oeadr.at	28	D	8.35714	D	12.3673	VD	24.4301	1998.68	654.393	273.25	97.2857	18.5357
974	at	8	PC	www.stark-mit-brustkrebs.at	7	E	4.42857	D	12.805	VD	26.9659	6368.86	2042.71	862.286	328.857	57.7143
975	at	6	PO	www.ingridsenk.at	6	D	6	D	13.5328	VD	18.6068	1254.83	422.333	178.5	63	8.5
976	at	6	PO	www.selbstpsychologie.at	-	-	-	-	-	-	-	-	-	-	-	-
977	at	2	NPO	jahrestagung-2019.oegbt.at	5	E	4	VD	14.7442	VD	4.6426	560.2	186.8	67	31.6	2.4
978	at	6	PO	www.kornelia-boehler.at	16	D	8	D	13.552	VD	18.484	5842	1976	800	312	47
979	at	6	PO	www.neurologie-flamm.at	2	D	8	D	12.796	VD	28.212	1164	395	171.5	61	8
980	at	6	PO	www.medsyn.at	18	D	7.72222	VD	14.8095	VD	11.1057	9903.56	3414.67	1353.5	557.778	65.7778
981	at	6	PO	www.gluecksrezepte.at	113	M	4.52212	D	12.3512	VD	28.9465	1866.19	620.761	289.77	84.469	17.8761
982	at	6	PO	www.occursus.at	5	VD	8.6	VD	14.691	VD	14.5516	3253.8	1139.8	469.8	181.2	21.4
983	at	6	PO	www.obst-gemuese.at	187	VE	2.4492	D	12.0752	VD	29.085	3184.91	1051.8	477.979	142.957	28.4813
984	at	6	PO	www.gesundheitszentrum-oberndorf.at	2	VE	2	D	13.513	VD	16.259	2033	680	262	115	22
985	at	6	PO	www.prader-willi-syndrom.at	18	D	7.38889	D	13.1857	VD	23.8608	4978.61	1639.44	721.5	250.833	37.5556
986	at	6	PO	www.hosilinz.at	7	D	5.57143	D	11.1157	D	34.2293	2714.57	897	409.571	119.286	21.4286
987	at	6	PO	www.aamp.at	3	VD	10	VD	15	VD	0	13397	4513	1656.33	753.333	64.3333
988	at	6	PO	www.ampuhl.at	2	D	5.5	D	13.456	VD	23.5235	3206.5	1069.5	453.5	166.5	26
989	at	6	PO	psychiater-salzburg.co.at	2	VD	9.5	D	13.0195	VD	26.1955	3513	1194.5	491.5	192.5	30.5
990	at	3	GPH	www.tbi.univie.ac.at	24	M	4.75	D	13.0759	VD	19.9041	1738.21	598.208	247.708	90.9583	12.2083
991	at	6	PO	www.clubaktivgesund.at	1	M	5	VD	14.243	VD	22.562	1356	406	169	65	10
992	at	6	PO	www.vfg.or.at	9	M	5.44444	D	12.8627	VD	20.593	1766.56	583.222	235.444	90.7778	12.2222
993	at	6	PO	www.wood-kplus.at	24	D	7.70833	VD	14.261	VD	11.461	5910.75	1977.96	778.375	326.292	33.6667
994	at	6	PO	arztjobs.at	1	VD	10	VD	15	VD	0	2120	708	197	146	2
995	at	6	PO	www.wellspring4u.at	4	VE	1.75	D	11.048	D	40.2597	924.5	307.75	145.75	42.25	8
996	at	6	PO	www.businessart.at	180	D	6.57222	D	12.6869	VD	26.3541	3618.6	1207.87	526.011	180.45	30.4167
997	at	6	PO	www.eurrus.at	2	VD	10	D	13.8995	VD	16.4445	4443.5	1536.5	609.5	245.5	34.5
998	at	6	PO	www.ffoqsi.at	5	D	6	D	11.0292	VD	4.5418	1489	499.2	178.8	88.6	4.6
999	at	6	PO	www.schwermetallausleitung.at	12	VD	8.91667	D	12.482	VD	19.9796	5018.83	1652.92	666.667	249.333	46.6667
1000	at	3	GPH	www.gesundheitsausbildungen.steiermark.at	29	D	7.65517	VD	14.389	VD	6.8929	1505.69	493.207	191.276	78.5172	8.06897

## Sheet: ch
rank	tld	category	category_label	hostname	webpages	L	L (avg)	WSTF	WSTF (avg)	FRE	FRE (avg)	Characters (avg)	Syllables (avg)	Words (avg)	Complex Words (avg)	Sentences (avg)
1	ch	3	GPH	www.uzh.ch	1008	D	5.87302	D	13.1015	VD	18.3303	1731.18	580.6	242.646	90.4911	14.8105
2	ch	3	GPH	www.admin.ch	1317	D	8.26348	D	13.8763	VD	18.1109	104643	37064.9	16685.5	5853.2	798.421
3	ch	3	GPH	www.usz.ch	104	D	7.42308	D	12.44	VD	21.6277	2725.21	931.279	396.933	139.298	23.4231
4	ch	1	M	www.srf.ch	8784	E	3.84278	D	10.1623	D	43.0269	2464.2	816.799	393.809	110.727	27.4285
5	ch	1	M	www.nzz.ch	9251	D	6.67636	D	11.1579	D	38.8979	5226.91	1728.7	819.648	241.433	47.7602
6	ch	3	GPH	www.swissuniversities.ch	26	D	6.26923	D	13.372	VD	21.0118	2443.69	830.962	345.538	130.462	17.5769
7	ch	6	PO	www.femmestyle.ch	140	E	3.91429	D	11.313	D	36.8842	9285.2	2975.26	1363.71	441.543	89.4571
8	ch	3	GPH	www.unibe.ch	227	M	5.36564	D	13.1045	VD	19.7129	3426.58	1136.97	478.744	181.841	30.2467
9	ch	2	NPO	www.krebsliga.ch	31	M	4.77419	D	12.4946	VD	25.071	4207.23	1400.23	607.548	212.097	33.2258
10	ch	3	GPH	www.blv.admin.ch	338	E	3.47929	D	11.431	D	30.6962	1634.73	543.645	238.802	80.0947	18.2367
11	ch	2	NPO	www.zewo.ch	85	D	5.83529	D	12.6377	VD	25.4517	2814.41	957.635	410.447	146.376	26.4941
12	ch	2	NPO	www.fmh.ch	70	D	8	D	13.6962	VD	18.2441	4483.49	1518.4	642.471	239.914	40.8857
13	ch	6	PO	www.gettyimages.ch	1030	VE	1.96214	VD	14.7686	VD	-0.0126214	356.691	108.04	27.9874	15.835	0.974757
14	ch	1	M	www.tagesanzeiger.ch	12002	M	4.73046	D	10.1688	D	43.5178	3496.52	1149.42	557.588	154.567	37.7465
15	ch	6	PO	www.hirslanden.ch	185	D	7.14595	D	13.9514	VD	17.9705	8886.51	3013.38	1237.58	484.405	66.3892
16	ch	2	NPO	www.psychologie.ch	274	D	7.0292	D	13.666	VD	12.2272	3671.95	1235.82	485.179	197.401	28.3285
17	ch	3	GPH	www.swissmedic.ch	950	D	6.41368	D	13.3033	VD	17.4686	1830.82	620.715	251.78	99.0705	15.0474
18	ch	6	PO	www.naturavetal.ch	85	E	3.98824	D	12.2833	D	31.9196	4499.33	1506.61	695.294	215.259	39.5647
19	ch	6	PO	www.emr.ch	176	D	7.82955	D	13.4302	VD	21.2176	3803.19	1289.4	504.778	213.653	26.7273
20	ch	2	NPO	www.pancreas-help.ch	9	E	4.33333	D	12.0524	VD	28.5324	5446.56	1840.11	811.889	264.333	48.7778
21	ch	7	O	www.mutterglueck.ch	2	VE	1	M	8.0915	D	55.865	4738.5	1575.5	872.5	162.5	55
22	ch	6	PO	archiv.ever.ch	80	E	3.2375	VD	14.8897	VD	1.29478	2161.4	742.237	265.738	132.1	7.025
23	ch	6	PO	astroschmid.ch	91	M	5	D	11.853	D	36.5235	7370.07	2414.29	1160.59	328.011	59.1648
24	ch	2	NPO	www.hon.ch	121	VD	9.46281	VD	14.5533	VD	10.7361	4704.63	1551.9	607.281	257.612	30.1488
25	ch	2	NPO	www.association-osteo-swiss.ch	6	VD	8.83333	D	13.7028	VD	16.7173	2381	787	336.167	128.167	25.8333
26	ch	2	NPO	association-osteo-suisse.ch	5	VD	8.8	D	13.4434	VD	19.3582	2734.6	901.6	387.4	145.8	30.2
27	ch	6	PO	body-surf.ch	1	E	3	D	12.456	D	31.247	1354	462	203	74	13
28	ch	2	NPO	www.schmetterlingsförderung.ch	10	E	3.9	D	11.9645	VD	26.7673	1189.7	391.7	167.7	59.3	9.9
29	ch	2	NPO	www.xn--schmetterlingsfrderung-8hc.ch	12	E	3.83333	D	12.2399	VD	24.8806	1107.25	363.833	155.917	55.3333	9.16667
30	ch	8	PC	stoppdiezecke.ch	9	VE	1.66667	M	8.59633	D	49.2049	2468.89	825.222	427.889	89.5556	30.2222
31	ch	6	PO	www.quetzalcoatl.ch	6	VE	1.66667	M	9.50983	D	45.612	2991.5	997.333	499.833	118.667	28.8333
32	ch	6	PO	www.quetzal-coatl.ch	5	VE	1.4	M	9.745	D	45.6148	2561.6	848.8	429	101.2	23.8
33	ch	6	PO	www.bik.ch	-	-	-	-	-	-	-	-	-	-	-	-
34	ch	6	PO	www.calgon.ch	22	VE	1.95455	M	9.71255	D	44.9929	1980.95	642.727	305.136	88.9091	25.3636
35	ch	3	GPH	news.hslu.ch	9	E	3.77778	D	10.9867	D	36.5389	4902	1659.44	768	230.667	48.8889
36	ch	1	M	www.blick.ch	11813	E	3.93118	M	9.18796	D	48.8308	2025.94	662.851	323.119	88.078	23.2671
37	ch	6	PO	www.augentagesklinik-oberland.ch	87	D	6.09195	D	11.8628	D	29.5223	4168.84	1407	620.851	209.529	36.8966
38	ch	6	PO	www.augenaerzte-aarau.ch	33	E	4.39394	D	12.3298	D	30.1452	4566.7	1526.18	681.727	223.939	37.0606
39	ch	6	PO	www.emindex.ch	-	-	-	-	-	-	-	-	-	-	-	-
40	ch	3	GPH	www.neurologie.usz.ch	39	VD	8.5641	D	13.8358	VD	15.6634	3531.44	1201.92	488.179	192.385	30.0513
41	ch	1	M	www.beobachter.ch	3679	E	3.28078	D	10.5847	D	40.0939	6639.35	2200.3	1016.34	313.996	64.4909
42	ch	3	GPH	www.unispital-basel.ch	167	VD	9.32335	VD	14.0251	VD	12.3751	20949.5	7155.36	3039.46	1083.51	174.078
43	ch	2	NPO	www.asca.ch	2	D	6	D	13.033	VD	15.684	2014	676	266	102	17
44	ch	3	GPH	www.vetpharm.uzh.ch	-	-	-	-	-	-	-	-	-	-	-	-
45	ch	8	PC	www.bayer.ch	45	M	5.06667	D	13.0015	VD	23.1428	2762.33	915.889	387.756	141.778	23.8889
46	ch	3	GPH	www.unifr.ch	322	D	6.11491	D	10.3873	D	43.5836	6431.21	2196.67	1111.47	281.158	63.9503
47	ch	3	GPH	www.empa.ch	334	D	5.61976	D	13.0328	VD	24.5219	5114.01	1718.91	750.602	257.524	39.1976
48	ch	3	GPH	www.insel.ch	-	-	-	-	-	-	-	-	-	-	-	-
49	ch	2	NPO	www.craniosuisse.ch	-	-	-	-	-	-	-	-	-	-	-	-
50	ch	1	M	www.derbund.ch	10264	E	3.00692	D	10.6858	D	39.8015	714.615	235.605	110.283	33.4048	7.86808
51	ch	3	GPH	www.augenklinik.usz.ch	21	D	6.80952	D	11.8965	VD	23.295	2557.67	876.667	395.286	126.857	26.1429
52	ch	6	PO	www.nextag.ch	9	M	4.88889	D	10.9966	D	35.6336	2130.89	706.667	312.667	105.444	21
53	ch	6	PO	www.symptome.ch	11763	D	6.02542	D	11.0334	D	38.394	13697.1	4403.8	2098.85	607.756	133.792
54	ch	6	PO	www.kientalerhof.ch	-	-	-	-	-	-	-	-	-	-	-	-
55	ch	3	GPH	www.neurochirurgie.usz.ch	38	D	6.84211	D	12.7827	VD	21.7412	1549.37	526.5	216.763	81.4474	15.5789
56	ch	3	GPH	www.kssg.ch	279	D	6.88172	VD	14.0391	VD	15.2676	3209.81	1084.52	438.301	176.093	23.0323
57	ch	6	PO	blog.hirslanden.ch	731	E	3.72367	D	11.0097	VD	24.8367	2384.51	800.529	371.182	114.064	23.9808
58	ch	1	M	www.aargauerzeitung.ch	13167	D	5.55692	D	11.7464	D	36.1144	3312.83	1054.86	498.718	150.924	29.7652
59	ch	3	GPH	www.zora.uzh.ch	16169	D	8.2652	D	13.9893	VD	19.1117	1306.62	483.321	202.906	78.1778	11.0817
60	ch	6	PO	www.sprechzimmer.ch	1508	E	4.34284	VD	14.7237	VD	10.4378	7899.94	2621.39	1041.59	449.448	43.2871
61	ch	2	NPO	www.sge-ssn.ch	17	E	3	D	12.5343	D	30.3846	27197.5	8958.88	4119.18	1300.47	230.118
62	ch	3	GPH	www.sbb.ch	-	-	-	-	-	-	-	-	-	-	-	-
63	ch	3	GPH	www.agroscope.admin.ch	189357	VD	9.62649	D	12.3813	VD	26.5941	3704.48	1237.78	526.349	188.54	33.2429
64	ch	8	PC	www.mepha.ch	5	D	8.2	D	12.2254	VD	29.4536	22052.8	7526.2	3374.6	1102.2	215.2
65	ch	3	GPH	www.ksw.ch	218	VD	10	VD	14.2229	VD	3.54613	78825	29030.9	10292.2	4821.99	903.528
66	ch	6	PO	teddy-summer.ch	171	D	7.69006	D	12.6411	D	34.4581	10931.2	3730.52	1751.55	560.848	88.3158
67	ch	3	GPH	saez.ch	4289	D	6.47237	D	10.9039	D	34.475	2262.56	742.512	324.012	111.5	23.0231
68	ch	6	PO	compendium.ch	10860	D	8.13683	D	11.9628	VD	29.0149	10106.6	3416.12	1458.43	523.945	96.8713
69	ch	6	PO	www.aestheticlink.ch	5	VD	9.4	VD	15	VD	9.035	2589.8	869.2	345.4	151.2	11.6
70	ch	2	NPO	www.aids.ch	202	E	3.75743	D	10.8405	D	36.0937	3045.12	1026.71	476.257	138.866	32.6634
71	ch	3	GPH	www.bwl.admin.ch	67	E	3.77612	D	13.3744	VD	22.1595	866.657	285.881	121.478	44.4925	6.8806
72	ch	2	NPO	www.physioswiss.ch	1	D	8	VD	15	VD	0	6290	2106	712	367	28
73	ch	3	GPH	www.pukzh.ch	136	VD	9.89706	VD	14.9323	VD	1.25517	3706.18	1257.15	448.309	216.426	16.0735
74	ch	6	PO	www.swissmom.ch	660	D	6.1303	D	12.2225	D	30.8988	5461.01	1798.32	808.13	265.812	48.7803
75	ch	6	PO	www.paraplegie.ch	102	VD	8.55882	VD	14.0134	VD	13.5438	5292.63	1787.37	719.706	285.843	41.0686
76	ch	2	NPO	www.ivescovi.ch	18	E	3.88889	D	11.3897	D	35.3931	1858.5	626.167	279.333	92	17.0556
77	ch	6	PO	www.narayana-verlag.ch	49	D	7.08163	D	12.2068	D	33.6098	16906.8	5568.04	2540.78	858.408	183.02
78	ch	6	PO	zahnarztungarn.ch	32	E	3.84375	D	12.2128	D	32.6519	2829.03	956.562	430.875	144.438	24.9375
79	ch	6	PO	www.sharkinfo.ch	21	D	7.7619	D	10.8827	D	39.0017	8080	2726.71	1286.05	375.19	77.5238
80	ch	2	NPO	www.svde-asdd.ch	46	M	5.3913	D	12.9312	VD	23.3621	1423.63	472.978	200.174	71.1739	11.2609
81	ch	6	PO	www.kinderhomöopathie.ch	2	VE	2	D	12.0905	D	33.0175	18639.5	5958.5	2724.5	859	174.5
82	ch	6	PO	blog.naturefirst.ch	82	E	2.67073	D	11.3157	D	36.2856	3420.74	1144.8	528.183	164.659	33.6707
83	ch	6	PO	reiki-international.ch	261	M	4.70115	M	8.85205	D	49.6768	2073.78	676.352	344.046	82.5096	28.1686
84	ch	2	NPO	www.multiplesklerose.ch	243	D	5.98765	D	11.8259	D	32.1682	4361.87	1478.47	632.93	233.93	31.9424
85	ch	3	GPH	toxinfo.ch	7	D	8.42857	D	13.5354	VD	22.9693	5280.29	1757.71	750.429	272.857	45.8571
86	ch	2	NPO	www.palliative.ch	62	VD	8.72581	D	12.7047	VD	23.2805	10863.8	3659.92	1630.74	526.29	93.9032
87	ch	3	GPH	www.unil.ch	1	VD	10	VD	15	VD	9.473	6158	2141	853	366	36
88	ch	2	NPO	www.aha.ch	-	-	-	-	-	-	-	-	-	-	-	-
89	ch	6	PO	www.familienleben.ch	1572	E	3.0827	M	9.50821	D	42.7954	3332.37	1083	530.426	140.412	36.5846
90	ch	6	PO	www.seismoverlag.ch	767	E	3.98696	D	11.8613	VD	16.8023	632.36	211.177	86.1812	32.7132	5.74316
91	ch	6	PO	www.spitaluster.ch	341	D	6.32551	D	12.2358	VD	22.8562	3491.88	1144.35	463.393	173.191	28.5953
92	ch	6	PO	www.ergotherapie.ch	12	VD	8.5	VD	15	VD	2.05683	5528.67	1889.5	704.833	316.5	27.3333
93	ch	3	GPH	www.medizin.unibe.ch	30	D	7.33333	D	13.152	VD	20.8585	5821.97	1973.57	823.1	313.6	38.3
94	ch	3	GPH	www.servat.unibe.ch	15677	VD	9.54609	D	11.2314	D	39.0096	22234.5	7338.72	3435.53	1051.63	194.992
95	ch	3	GPH	www.med.uzh.ch	302	D	8.42053	D	10.9057	D	36.6484	4692.75	1415.45	644.55	231.94	78.8113
96	ch	2	NPO	www.at-schweiz.ch	-	-	-	-	-	-	-	-	-	-	-	-
97	ch	6	PO	www.abakaba.ch	4	D	6.25	M	8.83625	D	38.4565	2112.5	660.5	305.25	81.25	66.5
98	ch	6	PO	regioonline.ch	140	D	7.72857	D	12.4289	D	34.7284	10661.7	3576.49	1693.82	516.986	83.7214
99	ch	3	GPH	www.zg.ch	40	VE	2.45	E	7.03335	VD	7.3086	1698.75	568.9	246.75	86.375	14.55
100	ch	3	GPH	www.psi.ch	427	D	5.93443	D	12.5564	D	29.5545	6497.78	2181.65	975.066	325.026	52.3372
101	ch	6	PO	www.shop-apotheke.ch	67	E	3.34328	D	12.3934	VD	26.4817	1220.97	409.776	173.776	64.4925	12.0746
102	ch	3	GPH	www.unige.ch	148	D	6.77027	D	13.9896	VD	14.8619	1412	508.872	217.372	84.5	10.7905
103	ch	1	M	www.woz.ch	4532	D	6.0417	D	11.5547	D	36.4364	2854.36	952.73	453.32	128.37	26.3813
104	ch	6	PO	www.nhk.ch	27	D	6.85185	D	13.6079	VD	16.6609	6155.89	2054.59	840.815	326.296	55.9259
105	ch	6	PO	www.gsa-technologie.ch	15	E	3.53333	D	12.2631	VD	26.1622	1373.27	439.6	195.267	68.6	14.8667
106	ch	1	M	www.bzbasel.ch	11877	M	5.41467	D	11.6857	D	36.152	3205.39	1020.88	483.397	145.275	29.1722
107	ch	2	NPO	kidsunited.unicef.ch	3	VE	1	E	5.76467	VD	28.619	882.333	324.667	158.333	38.3333	12.6667
108	ch	2	NPO	www.antisemitismus.ch	7	D	7.57143	D	11.9454	D	32.671	4457	1520.43	702	213.714	36.7143
109	ch	6	PO	www.kosmetische-chirurgie-zuerich.ch	1	E	3	M	9.796	D	46.462	3864	1291	636	172	43
110	ch	6	PO	www.kliniktiefenbrunnen.ch	12	VE	2.41667	D	12.0983	D	31.899	5483.67	1861.58	837.583	278.5	50.8333
111	ch	6	PO	wm2013.ch	129	D	7.32558	D	12.8536	D	33.9064	11290.5	3843.38	1818.86	573.411	89.186
112	ch	6	PO	alexandertechnik-baumann.ch	11	VE	2.36364	D	10.1506	D	31.4251	1622.45	548.727	257	74.1818	15.3636
113	ch	6	PO	www.drgay.ch	234	VE	1.99145	M	8.73479	D	49.5116	1874.44	635.038	324.581	75.6325	23.7863
114	ch	3	GPH	www.uniaktuell.unibe.ch	51	E	4.45098	D	12.3274	VD	20.1208	1423.14	482.745	204.412	76.451	11.5686
115	ch	6	PO	www.ktipp.ch	933	E	2.70204	D	10.8951	D	38.0524	2930.57	949.721	444.342	133.794	30.8885
116	ch	2	NPO	www.legacancro.ch	3	VD	9.66667	D	11.9603	D	31.6837	5043	1698.67	716.333	265	55
117	ch	6	PO	www.rehaclinic.ch	6	VD	10	VD	15	VD	0	13215	4573.17	1598	828.5	41.8333
118	ch	6	PO	www.michel-gruppe.ch	-	-	-	-	-	-	-	-	-	-	-	-
119	ch	6	PO	www.klinikbethanien.ch	324	VD	9.96605	E	5.6075	M	66.1958	16648.4	4828.31	2638.53	516.33	370.099
120	ch	8	PC	salusmed.ch	142	D	6.80282	D	12.217	D	30.883	9058.51	3015.13	1369.8	429.296	73.8662
121	ch	6	PO	shop.famedtec.ch	25	VE	1.8	D	13.2981	VD	28.3268	1128.32	376.48	165.52	58.6	9.44
122	ch	8	PC	www.depression.ch	5	D	7.2	D	12.4512	VD	25.9758	8062.2	2746.8	1163.4	432.6	79
123	ch	8	PC	www.eskamed.ch	6	VD	9.66667	D	11.6497	D	34.907	1223.33	423	193	60	11.3333
124	ch	6	PO	www.familieninfo.ch	31	VE	1.67742	M	9.1641	D	48.6343	6369.19	2090.71	1053.06	258.452	70.3226
125	ch	6	PO	www.intelligente-schoepfung.ch	14	D	5.57143	D	10.1436	D	42.3611	4508.5	1515.21	712	212.286	50.2143
126	ch	3	GPH	www.luks.ch	1172	D	7.75	D	13.7737	VD	14.7744	1898.2	644.995	264.84	104.32	15.6706
127	ch	6	PO	www.medgate.ch	-	-	-	-	-	-	-	-	-	-	-	-
128	ch	6	PO	www.rihaweb.ch	1	VE	2	VD	14.318	VD	7.559	905	289	101	54	20
129	ch	6	PO	www.homoeopathie-luzern.ch	140	VE	2.45	D	13.2457	VD	26.4336	8788.09	2806.24	1219.25	445.293	76.6214
130	ch	6	PO	eners.ch	165	D	6.9697	D	12.482	D	35.5589	10910.3	3710.99	1757.17	551.57	89
131	ch	8	PC	www.lindarenmed.ch	4	E	3.75	M	9.769	D	43.315	1170	392	181.75	56.5	16.75
132	ch	2	NPO	www.cfch.ch	10	D	6.9	D	12.5314	D	31.0107	14138.8	4766.9	2178.6	706	121.4
133	ch	6	PO	www.laserepilation.ch	283	D	7.25442	D	11.9422	VD	27.9245	1922.4	639.721	270.124	99.4134	22.1449
134	ch	6	PO	www.xn--kinderhomopathie-uwb.ch	64	E	3.17188	D	12.5201	D	30.1319	9490	3026.09	1354.47	457.859	92.5781
135	ch	6	PO	naturefirst.ch	172	E	3.07558	D	13.1888	VD	26.0225	364.267	129.122	59.2209	19.2384	1.95349
136	ch	6	PO	www.reiki-international.ch	244	M	4.70082	M	8.84139	D	49.6857	1994	648.852	329.238	79.3525	27.0369
137	ch	2	NPO	www.histaminintoleranz.ch	15	VD	9	D	12.8071	VD	24.2235	27336.6	9037.2	3751	1409.93	274
138	ch	2	NPO	www.sgvt-sstcc.ch	3	D	6.66667	D	12.5123	VD	23.8543	2858	962	402.333	149.333	28
139	ch	3	GPH	www.kinderkliniken.insel.ch	187	D	6.51872	D	13.2614	VD	15.2776	1266.06	435.123	173.107	68.0321	11.3529
140	ch	3	GPH	www.ukbb.ch	64	VD	9.59375	VD	14.6341	VD	19.7467	8004.72	2651.81	1071.78	460.719	68.875
141	ch	6	PO	www.dampfi.ch	23	E	2.52174	M	8.8213	D	50.7654	3319.91	1107.22	575.13	131.348	37.6522
142	ch	3	GPH	www.anaesthesiologie.insel.ch	100	M	5.34	D	12.2152	VD	16.2183	1005.58	344.3	140.4	53.2	8.4
143	ch	3	GPH	www.sif.admin.ch	36	D	7.30556	D	13.109	VD	21.2474	1765.06	591.583	250.111	88.8056	13.6111
144	ch	3	GPH	www.zmk.unibe.ch	15	D	6	D	13.5089	VD	19.9561	14981.8	5220.47	2331.87	773.6	137
145	ch	3	GPH	www.kommission-bioethik.bischoefe.ch	71	D	7.07042	D	11.6102	D	30.8573	1739.75	574.479	255.986	80.4085	15.2676
146	ch	6	PO	www.lipoclinic.ch	15	E	3	D	12.9476	D	30.0365	18405.5	6204.47	2789.07	950.2	149.267
147	ch	6	PO	www.atn-ag.ch	132	M	5.38636	D	13.1093	VD	22.8505	3679.55	1239.55	534.947	185.303	25.7652
148	ch	6	PO	www.masterhomepage.ch	3	E	3.66667	D	12.4877	VD	27.9967	1158	396.333	176	58.3333	11.3333
149	ch	2	NPO	www.greenpeace-magazin.ch	32	M	5.15625	D	10.3059	D	42.6859	6216.25	2067.62	991.312	282.875	65.1562
150	ch	6	PO	www.doktorstutz.ch	1852	E	3.75918	M	9.40455	D	45.7853	3170.34	1052.5	513.165	137.356	38.7549
151	ch	3	GPH	www.hug-ge.ch	-	-	-	-	-	-	-	-	-	-	-	-
152	ch	2	NPO	www.careum.ch	52	D	6.75	D	13.1852	VD	19.2129	3437.27	1166.71	487	173.135	27.8846
153	ch	2	NPO	lungenhochdruck.ch	31	D	5.67742	D	13.692	VD	17.9381	2531.42	841.452	344.774	131.839	18.2903
154	ch	2	NPO	www.oebu.ch	18	VE	1	D	11.9141	D	33.101	9156.44	3031.33	1354.94	461.111	94.6111
155	ch	6	PO	naturage.ch	227	VD	9.96476	VD	14.7675	VD	6.4374	8176.67	2901.37	1107.25	486.198	59.8018
156	ch	3	GPH	www.neurochirurgie.insel.ch	1	VD	10	VD	15	VD	0.971	5515	1917	724	321	30
157	ch	3	GPH	www.sarkomzentrum.insel.ch	6	M	4.66667	D	12.0655	VD	25.4668	1264.5	418.333	170.333	66	14.6667
158	ch	3	GPH	www.elcom.admin.ch	46	D	5.78261	D	11.2248	D	30.9863	2951.3	1002.74	430.761	147.283	30.1304
159	ch	2	NPO	retina.ch	41	D	6.65854	D	13.3462	VD	21.3734	2291.22	775.39	328.707	120.415	18.6341
160	ch	6	PO	www.medizinfeminin.ch	-	-	-	-	-	-	-	-	-	-	-	-
161	ch	2	NPO	www.gstsvs.ch	4	VD	8.75	D	12.2045	VD	27.9383	33904.5	11402.8	5290	1627.25	274
162	ch	7	O	homepage.swissonline.ch	-	-	-	-	-	-	-	-	-	-	-	-
163	ch	2	NPO	www.sggg.ch	73	D	7.9863	VD	14.1232	VD	13.4765	12485.3	4268.19	1713.92	683.836	92.1644
164	ch	3	GPH	www.ksa.ch	11	D	8.18182	D	12.499	VD	20.44	1046.55	358.636	150.727	55.1818	10.7273
165	ch	3	GPH	www.commissione-bioetica.ivescovi.ch	190	M	4.71579	D	13.489	VD	15.7497	1389.29	473.484	193.111	74.7053	10.3895
166	ch	3	GPH	disg.lu.ch	14	D	6.85714	VD	14.5986	VD	6.24664	719	254.571	91.7857	44.7143	6.14286
167	ch	6	PO	www.medibact.ch	15	D	5.8	D	11.8744	D	30.1197	3564.4	1178.8	522.8	169.4	29.2
168	ch	2	NPO	www.fledermausschutz.ch	260	VD	9.35769	VD	14.9005	VD	7.72756	25034.3	8589.32	3346.78	1430.9	165.242
169	ch	3	GPH	studies.unifr.ch	-	-	-	-	-	-	-	-	-	-	-	-
170	ch	2	NPO	www.netzwerk-essstoerungen.ch	6	VD	9.83333	VD	15	VD	0.713	6960.17	2348.33	821	432	35.1667
171	ch	6	PO	www.spital-lachen.ch	2	D	8	VD	14.6305	VD	8.972	7127.5	2308	892.5	413.5	44
172	ch	6	PO	begutachtung.ch	144	D	6.68056	D	13.3665	D	30.4569	10951.4	3740.33	1727.31	578.451	82.9444
173	ch	6	PO	familieninitiativen-cvp.ch	2	VE	1	D	13.6395	VD	24.815	8533.5	2808.5	1210.5	450	66.5
174	ch	2	NPO	www.fragile.ch	164	VD	9.02439	VD	14.4944	VD	7.3185	6158.97	2120.36	808.799	359.14	37.3659
175	ch	3	GPH	www.ksbl.ch	3	D	8.33333	VD	15	VD	2.28	9459	3308.67	1219	548.667	50.6667
176	ch	3	GPH	www.neurorad.insel.ch	-	-	-	-	-	-	-	-	-	-	-	-
177	ch	2	NPO	www.parodontologie.ch	-	-	-	-	-	-	-	-	-	-	-	-
178	ch	3	GPH	www.saferparty.ch	92	M	5.01087	D	11.5285	D	30.6021	10612.2	3547.64	1543.67	500.728	108.804
179	ch	3	GPH	www.zzm.uzh.ch	137	D	8.16788	D	12.2415	VD	24.6117	2700.43	886.956	391.08	133.358	33.7226
180	ch	6	PO	www.hypnowell.ch	21	E	3.7619	D	12.9439	VD	25.7467	2258.57	738.238	334.381	111.333	17.0476
181	ch	6	PO	www.schmerztherapeut-zuerich.ch	27	E	2.7037	M	8.8563	D	50.8955	9546.37	3167.93	1624.63	392.444	112.222
182	ch	6	PO	www.gesund.ch	393	VD	8.75064	D	12.8051	VD	24.3453	89434	30798.9	12489.9	5112.61	1001.89
183	ch	2	NPO	www.vimentis.ch	846	D	6.02482	D	10.9664	D	36.6432	3570.06	1188.04	550.417	165.814	33.4858
184	ch	6	PO	www.implantat-berater.ch	251	VD	9.67331	VD	14.9983	VD	0.0909442	7884.97	2736.36	897.849	484.928	40.4502
185	ch	3	GPH	www.safezone.ch	8	D	6.5	D	11.6294	D	33.1917	7376.5	2429.25	1047.62	384.5	94.625
186	ch	3	GPH	www.skg.insel.ch	18	D	6.16667	D	13.2409	VD	11.7513	1005.94	341.667	133.056	54.8889	7.5
187	ch	3	GPH	www.kindernotfallzentrum.insel.ch	27	M	4.66667	D	11.7594	D	31.9046	945.852	314.963	138.593	48.2222	9.7037
188	ch	3	GPH	www.immunologie.insel.ch	5	D	6.6	D	10.9482	VD	18.272	1307.8	473.6	200.4	75.8	10.2
189	ch	8	PC	www.arktisbiopharma.ch	28	E	2.64286	D	12.9379	VD	25.4845	3881.43	1294.25	554.071	199.893	36
190	ch	3	GPH	www.ukc.insel.ch	40	VD	8.6	VD	14.2182	VD	10.4017	1258.17	460.3	185.75	76.8	9.875
191	ch	3	GPH	www.thoraxchirurgie.insel.ch	34	D	7.17647	D	13.3166	VD	11.9246	1643.59	561.735	227.147	91.6471	13.7941
192	ch	3	GPH	www.zlm.insel.ch	32	D	7.9375	D	13.3622	VD	12.597	1797.28	621.656	238.812	95.3125	14.8438
193	ch	2	NPO	chronologie.gra.ch	6	VD	10	D	12.2817	VD	28.5738	34793.8	11653.2	5135.5	1716.17	307.667
194	ch	3	GPH	www.irm.uzh.ch	86	D	5.72093	D	13.0345	VD	16.5538	689.43	235.267	96.2791	37.2674	6.7093
195	ch	6	PO	www.golfmedical.ch	6	D	6	D	13.0427	VD	23.4888	3181.5	1082.83	469.333	157.833	24.5
196	ch	2	NPO	svnh.ch	14	D	6.85714	VD	14.0596	VD	16.5996	2519.64	846.786	340.214	143.857	22.7143
197	ch	2	NPO	www.verkehrsclub.ch	44	M	4.84091	D	11.0423	D	33.1811	2979.02	961.591	427.273	138.455	27.1364
198	ch	6	PO	www.fight4sight.ch	10	D	6.3	D	12.7608	VD	22.9567	1594.8	538.8	234.2	85.1	8.5
199	ch	2	NPO	www.stiftung-waldheim.ch	121	E	3.27273	D	11.0765	D	36.4366	1222.41	407.934	185.719	59.0744	12.6364
200	ch	6	PO	phytotherapie-seminare.ch	32906	E	3.82453	VD	14.3717	VD	11.5729	2369.8	710.124	269.763	121.73	16.2042
201	ch	2	NPO	www.pca-acp.ch	7	VD	9	VD	14.1471	VD	3.71714	6331.43	2101	741.429	317.857	69.4286
202	ch	7	O	boeverein.ch	1	E	3	D	12.893	VD	8.652	1494	372	136	59	12
203	ch	2	NPO	www.sgfb.ch	18	D	5.77778	D	13.7105	VD	14.2877	2098.17	726.611	299.111	115.056	19.0556
204	ch	6	PO	www.narben-integration.ch	6	VE	1.16667	D	12.546	D	30.7545	591.5	202.333	93.5	28.1667	4.33333
205	ch	6	PO	vedanavital.ch	3	D	7.33333	D	11.9733	VD	23.6527	2606.33	874	381	128	28.3333
206	ch	6	PO	karin-werlen.ch	7	M	5	D	12.6681	VD	23.7846	1533.14	510.143	210.571	80.7143	12.7143
207	ch	6	PO	www.heb-fachschule.ch	11	D	7.81818	D	13.4895	VD	20.7429	2086.09	711	297.273	105.636	14.6364
208	ch	6	PO	www.noblesse.ch	1	VE	2	VD	15	VD	0	325	117	51	18	1
209	ch	6	PO	www.physiozentrum.ch	1250	D	6.5616	D	11.6545	VD	23.0387	1241.82	412.28	169.001	60.1232	13.1808
210	ch	6	PO	www.medicaltravel.ch	42	D	6.45238	D	12.3835	VD	27.43	3274.19	1106.83	478.929	168.262	28.1667
211	ch	6	PO	www.brustvergroesserung-preise.ch	74	M	5.05405	M	9.81359	D	42.0212	1820.3	594.216	277.324	80.3784	22.8378
212	ch	6	PO	www.lexikonderlunge.ch	1	VD	10	VD	14.341	VD	26.73	1328	478	223	70	8
213	ch	6	PO	www.fazialisparese.ch	8	VD	9.375	D	13.4215	VD	24.8006	2660.75	916.5	390.875	148.5	23.375
214	ch	6	PO	www.includiv.ch	2	D	8	VD	15	VD	7.1345	5772.5	2057.5	797.5	347	32
215	ch	6	PO	www.spalenpraxis.ch	5	VD	10	D	12.0522	VD	23.1332	2146.6	753.4	303	115.6	22.8
216	ch	6	PO	www.digallo-gruppe.ch	6	M	5.33333	VD	14.3572	VD	6.26983	789	272	103.167	45	6.83333
217	ch	6	PO	www.baubioanalysen.ch	55	E	3.92727	D	13.8819	VD	17.1461	1552.95	498.382	196.291	84.4727	14.9818
218	ch	6	PO	praxis-geissendoerfer.ch	4	VD	9.75	D	12.96	VD	14.9938	912.75	302.25	110.5	52	9
219	ch	6	PO	braesi.ch	23	E	2.78261	M	9.57074	D	43.9111	1532.17	506.13	250.87	64.6087	22
220	ch	6	PO	www.rorschach-test.ch	8	D	6	D	13.2206	VD	20.3139	1086.75	351.75	146.125	55.25	10.125
221	ch	6	PO	www.maddesign.ch	2	D	6.5	D	13.698	VD	22.634	497	179.5	74	29.5	4.5
222	ch	6	PO	www.nada-acupuncture.ch	3	VD	10	VD	14.6377	VD	19.2953	3055	1045.67	418.667	179.667	30.6667
223	ch	6	PO	www.danielbuff.ch	-	-	-	-	-	-	-	-	-	-	-	-
224	ch	6	PO	mediasign.ch	1	VD	10	D	13.789	VD	27.218	6006	2038	929	302	38
225	ch	2	NPO	www.zahnfreundlich.ch	5	M	5	D	13.1496	VD	21.4426	872.4	278.6	116.8	42.4	6.4
226	ch	6	PO	www.indual.ch	-	-	-	-	-	-	-	-	-	-	-	-
227	ch	3	GPH	www.shlr.ch	5	M	5.2	D	13.6804	VD	18.1326	3625.4	1159.4	473.6	192.6	29.6
228	ch	6	PO	www.heidak.ch	-	-	-	-	-	-	-	-	-	-	-	-
229	ch	3	GPH	www.ethlife.ethz.ch	207	D	7.55072	D	12.2809	D	30.5184	6277.94	2101.6	932.797	313.498	55.1304
230	ch	1	M	www.weltwoche.ch	1	D	8	M	9.305	D	47.924	11087	3656	1798	483	137
231	ch	6	PO	www.audibene.ch	3	E	4.33333	D	12.0657	D	34.238	11347.7	3740.33	1691.67	584.667	108
232	ch	3	GPH	www.nkvf.admin.ch	13	E	3.92308	D	12.5875	VD	22.8086	789.154	257.154	110	37.4615	5.46154
233	ch	6	PO	www.slh.ch	-	-	-	-	-	-	-	-	-	-	-	-
234	ch	3	GPH	www.suchtmonitoring.ch	74	D	7.28378	D	12.6346	VD	29.138	2967.93	954.486	434.514	141.257	23.4189
235	ch	3	GPH	www.fr.ch	288	D	5.82986	D	13.9023	VD	18.4578	2268.56	763.389	327.434	118.792	15.3021
236	ch	6	PO	www.sensomotorische-lebensweisen.ch	2	VD	10	D	13.608	VD	28.284	5866	1921	856	308.5	43.5
237	ch	3	GPH	www.mnf.uzh.ch	48	D	6.0625	D	13.315	VD	16.4234	2649.33	930.354	375.75	154.396	19.4167
238	ch	6	PO	www.acumax-kurse.ch	55	VD	9.98182	D	12.8299	VD	25.1657	6386.05	2203.89	907.309	354.145	80.1455
239	ch	3	GPH	www.nukmed.insel.ch	53	D	6.84906	D	12.5406	VD	26.1973	1716.6	565.453	242.623	87.3208	16.3774
240	ch	2	NPO	www.smw.ch	-	-	-	-	-	-	-	-	-	-	-	-
241	ch	6	PO	libero-pensiero.ch	6	M	5.16667	D	11.0823	D	32.869	1794.5	596.333	265.5	85.8333	18.6667
242	ch	2	NPO	www.parkinson.ch	-	-	-	-	-	-	-	-	-	-	-	-
243	ch	6	PO	www.unique-companion.ch	22	D	6.09091	VD	14.1126	VD	9.31986	1799.59	600.591	217.955	99.1364	11.6818
244	ch	2	NPO	www.smgp.ch	12	D	7.75	D	13.278	VD	20.5581	2147.33	705.833	296.083	111	19.3333
245	ch	6	PO	www.meamedica.ch	1166	M	4.94683	D	11.852	D	30.9954	9261.9	3083.28	1455.33	422.997	105.335
246	ch	2	NPO	www.vask.ch	4	D	6.25	D	12.3987	D	30.5955	13431.5	4477.5	1969.5	692.75	126.25
247	ch	3	GPH	www.preisueberwacher.admin.ch	17	D	7.17647	D	12.6145	VD	24.7386	3943.53	1298.18	561.176	192.176	30.2353
248	ch	3	GPH	www.vs.ch	268	M	5.1791	D	13.3777	VD	18.1196	1439.58	482.317	200.496	75.0149	11.597
249	ch	6	PO	www.inter-pret.ch	18	VD	9.11111	VD	14.4936	VD	14.5734	17264.6	5887.56	2443.11	954.556	119.222
250	ch	8	PC	www.ceresheilmittel.ch	1	VD	9	VD	15	VD	18.801	12326	4060	1670	708	88
251	ch	6	PO	www.adlershop.ch	25828	D	7.01251	VD	14.0188	VD	17.5437	16882.9	5713.34	2313.79	927.894	134.385
252	ch	3	GPH	www.esbk.admin.ch	7	E	3.28571	D	10.0306	D	35.926	370.571	111	49.5714	15.2857	4.14286
253	ch	3	GPH	www.su.uzh.ch	46	E	3.73913	D	13.1096	VD	13.6234	781.043	263.717	104.87	42.1957	5.15217
254	ch	6	PO	www.placetobenurnatur.ch	46	E	3.65217	D	12.6877	VD	23.9934	1451.61	480.5	206.522	72.7174	12.8043
255	ch	6	PO	www.rosenfluh.ch	15450	VD	9.48977	D	13.5312	VD	22.5524	6229.67	2140.25	909.432	331.014	51.8121
256	ch	6	PO	vigrafast.ch	1	VE	1	M	8.003	D	52.832	1738	564	285	69	25
257	ch	8	PC	omron.ch	1	D	8	VD	15	VD	0	3211	1091	382	180	22
258	ch	6	PO	www.ernaehrungsberatung-rapperswil.ch	5	M	5	D	10.902	D	37.428	9171.4	3027.2	1454.4	400.8	103.6
259	ch	6	PO	www.compredia.ch	11	E	2.90909	D	10.5367	D	38.7419	4687.45	1563.91	726.091	216.455	48.8182
260	ch	6	PO	www.personalmovement.ch	17	D	6.29412	D	13.3492	VD	22.5799	1344.35	454.706	193.353	73.7059	9.76471
261	ch	2	NPO	www.vaos.ch	3	VD	9	D	13.0197	VD	24.2247	3934	1328	594.333	201.667	33.3333
262	ch	6	PO	www.groma.ch	-	-	-	-	-	-	-	-	-	-	-	-
263	ch	6	PO	www.tannatao.ch	3	E	3.33333	D	11.5363	D	36.9683	2449.33	834.667	398.333	117.667	27
264	ch	6	PO	strukturarbeit.ch	18	E	3.33333	D	13.2698	VD	14.8975	2470.89	859	325.778	136.944	16.6667
265	ch	6	PO	www.myrme.ch	-	-	-	-	-	-	-	-	-	-	-	-
266	ch	6	PO	www.lindenhofgruppe.ch	125	VD	9.04	VD	14.3217	VD	9.00982	8719.01	3045.44	1133.58	562.72	50.616
267	ch	8	PC	www.schwabepharma.ch	3	M	4.66667	D	13.2227	VD	19.699	6196	2009.33	874.333	313	67.3333
268	ch	6	PO	www.infomed.ch	2	VD	10	D	13.943	VD	15.917	7619	2528	1013.5	417	74
269	ch	6	PO	www.apotheken-raucherberatung.ch	42	VD	9.54762	D	12.8181	VD	26.4752	5917.81	1998.62	849.071	314.476	59.5
270	ch	1	M	www.suedostschweiz.ch	843	D	6.40451	D	10.4533	D	41.1512	3019.53	976.497	459.02	136.047	29.1613
271	ch	6	PO	www.leading-medicine-guide.ch	4175	D	5.53701	D	12.0268	VD	25.6056	4589.97	1541.42	655.347	237.467	40.4206
272	ch	6	PO	www.alexandertechnik.ch	38	M	5.15789	D	11.8416	VD	22.8791	2740.29	925.105	376.395	139.237	26.9211
273	ch	3	GPH	report.kswgo.ch	181	E	3.00552	M	9.35491	D	58.8761	147.79	44.5746	26.7403	4.40884	1.0663
274	ch	6	PO	www.biologische-zahnheilkunde.ch	2	M	5	D	13.976	VD	17.464	3730.5	1300.5	525	205.5	29.5
275	ch	8	PC	alzcoolsculpting.calistamedical.ch	1	VD	10	D	12.353	D	33.631	6209	2005	916	306	50
276	ch	6	PO	www.nachbildungen.ch	11	E	2.63636	D	11.167	D	37.9847	699.273	230.636	107.727	34.2727	7.18182
277	ch	3	GPH	www.balgrist.ch	638	VD	8.55643	VD	14.2784	VD	9.04604	2171.92	747.878	288.212	129.202	11.5705
278	ch	8	PC	www.calistamedical.ch	15	D	8.2	D	13.8286	VD	17.8178	2631.8	898.267	370.4	145.667	19.6
279	ch	2	NPO	www.sggssg.ch	-	-	-	-	-	-	-	-	-	-	-	-
280	ch	6	PO	www.rennbahnklinik.ch	412	VD	9.03398	VD	14.7102	VD	3.35439	1809.5	622.932	201.255	114.51	7.45631
281	ch	3	GPH	alf3.urz.unibas.ch	-	-	-	-	-	-	-	-	-	-	-	-
282	ch	8	PC	www.rennbahnbiomechanik.ch	16	E	4.4375	VD	14.5834	VD	5.90325	727.312	247.812	89.6875	40.75	5.0625
283	ch	6	PO	neueholzbau.ch	4	M	4.75	D	13.041	VD	25.0675	1901.75	623	264.75	97.25	16
284	ch	6	PO	www.schulthess-klinik.ch	318	VD	8.78302	D	13.0863	VD	23.4174	3611.4	1221.04	515.308	194.318	32.4497
285	ch	6	PO	www.coopzeitung.ch	3	E	2.66667	D	10.0367	D	43.3657	10557	3497.33	1679.33	476.333	115.333
286	ch	6	PO	www.arbeitsstellen-nichtantritt.ch	7	E	3.14286	D	13.1129	VD	25.5749	796.286	257.714	110.429	42.1429	6.28571
287	ch	2	NPO	www.feldenkrais.ch	22	M	5.09091	D	13.9052	VD	19.7159	1404.68	472.364	199.864	77.4545	9.68182
288	ch	2	NPO	www.krebsforum.ch	46	E	2.69565	D	11.0588	D	31.8975	1993.04	685.826	297.37	101.326	24.3478
289	ch	6	PO	www.frauengruppentherapie.ch	2	VE	2	M	8.86	D	53.868	716.5	233	122	29.5	8.5
290	ch	6	PO	www.intuition.ch	115	E	3.25217	M	9.82683	D	46.0067	3566.7	1190.06	577.609	164.27	43.2261
291	ch	6	PO	meinstein.ch	143	E	4.17483	D	11.0826	D	38.3602	4624.01	1538.39	737.077	211.021	43.2727
292	ch	3	GPH	www.genetics.unibe.ch	37	E	4.18919	D	10.8015	D	36.1618	251.568	84.7568	36.9189	11.8919	3.75676
293	ch	2	NPO	www.suchthilfe-ags.ch	2	E	3.5	D	13.779	VD	20.0085	1780	606.5	238	103	12.5
294	ch	6	PO	www.dentophobie.ch	2	VD	9	D	13.9025	VD	26.9935	18697.5	6189.5	2711.5	1015	141
295	ch	2	NPO	www.konsum.ch	-	-	-	-	-	-	-	-	-	-	-	-
296	ch	6	PO	www.managed-empowerment.ch	11	D	6.09091	VD	14.1343	VD	9.478	1713	577.636	214.273	93.8182	12.1818
297	ch	3	GPH	www.medi.ch	184	M	5.375	D	12.5325	VD	18.6096	1180.59	410.114	166.174	62.5598	10.6087
298	ch	6	PO	www.dr-walser.ch	643	D	8.18507	D	10.4168	D	40.8138	23208	7635.99	3676.5	1012.81	235.801
299	ch	3	GPH	www.rheumatologie.usz.ch	67	D	8.23881	D	13.8322	VD	14.6535	1725.34	599.597	240.522	96.8507	13.3284
300	ch	6	PO	www.berufsbildung-ost.ch	52	M	5.25	D	12.5618	VD	24.8873	1687.83	569.577	240.942	86.8462	15.5962
301	ch	6	PO	www.praeparator.ch	4	E	4	D	13.392	VD	19.8863	1091.25	356.75	142.25	55.5	8.75
302	ch	6	PO	www.nostro-diritto.ch	186	D	7.48925	D	13.1915	VD	21.8447	1940.24	638.586	282.538	94.4194	15.3011
303	ch	6	PO	www.stress-aktiv-mindern.ch	6	D	6.66667	D	12.1605	VD	29.3282	2127.17	719.333	312.333	109	20.1667
304	ch	6	PO	www.omida.ch	203	E	3.97044	D	13.143	VD	29.4688	1364.67	452.094	203.182	71.8473	10.1823
305	ch	6	PO	praenataldiagnostik-baden.ch	5	D	5.6	D	12.492	VD	25.9012	6550.2	2210	935.8	334.6	58.2
306	ch	6	PO	www.d-journal.ch	296	M	5.41892	D	11.147	D	36.9732	3758.99	1255.46	573.818	180.389	35.527
307	ch	6	PO	food-movement.ch	320	E	3.49375	D	10.317	D	42.6043	8063.77	2689.01	1350.7	332.497	79.35
308	ch	3	GPH	www.sg.ch	13	VE	1.07692	E	5.78623	VD	14.6785	1723.92	579.769	242.231	86.2308	11.2308
309	ch	2	NPO	www.psychotherapie.ch	-	-	-	-	-	-	-	-	-	-	-	-
310	ch	2	NPO	www.zoeliakie.ch	3	D	8	D	13.019	VD	28.3227	7051.33	2300.67	1008.33	371	67.6667
311	ch	6	PO	www.hypnose-schule-schweiz.ch	3	VD	10	D	13.974	VD	15.028	11859	4038.67	1672.67	636	106.667
312	ch	6	PO	digital-diet.ch	13	VE	2.23077	D	11.6685	D	34.6254	1192.54	405.154	193.231	56.3077	12.6154
313	ch	6	PO	www.skhz.ch	5	VD	10	D	13.7192	VD	23.845	6303.2	2117.6	922.2	348.2	54.4
314	ch	6	PO	www.hypnose-fachschule-schweiz.ch	4	D	7	VD	14.957	VD	4.39675	4080	1411	528.5	235.5	21.5
315	ch	6	PO	www.forum-asbest.ch	20	M	5.1	D	13.1829	VD	20.8204	1009.15	343.1	139.7	52.6	7.4
316	ch	6	PO	www.zuercher-lighthouse.ch	10	M	4.9	D	11.7883	D	30.5787	1733.9	581	259	86.1	16.5
317	ch	6	PO	www.spitaldavos.ch	18	D	7.11111	D	13.6037	VD	16.1871	946.278	317.778	127.556	49.9444	8.88889
318	ch	6	PO	wiki.neueholzbau.ch	15	D	6.26667	D	12.1812	D	31.2265	3222.93	1049.87	480.333	153.267	30.4
319	ch	6	PO	www.schneiteragro.ch	17	D	5.76471	D	11.6421	D	33.4394	2315.53	734.471	324.765	112.059	30.7647
320	ch	6	PO	ova-ivf.ch	14	D	7.35714	D	13.7108	VD	20.8274	4926.93	1703.43	724.071	263.357	37.9286
321	ch	2	NPO	jahresbericht.heks.ch	1	VD	10	VD	14.75	VD	12.976	6320	2085	828	330	42
322	ch	6	PO	www.nasenkorrektur-luzern.ch	4	E	4.25	D	10.682	D	37.1838	394.25	135.5	60.75	19.75	4.25
323	ch	6	PO	www.powertube.ch	7	E	3.85714	VD	14.2003	VD	10.8563	612.429	205	69.4286	32.2857	3.57143
324	ch	6	PO	www.gzo.ch	529	D	5.64083	D	12.6539	VD	23.7049	2752.32	925.822	389.892	143.673	24.3629
325	ch	3	GPH	www.nuk.usz.ch	17	VD	8.70588	D	12.1494	VD	21.2684	4273.94	1450.29	617.706	217.941	46.0588
326	ch	3	GPH	www.alumni.ethz.ch	-	-	-	-	-	-	-	-	-	-	-	-
327	ch	6	PO	www.hplus.ch	28	D	5.53571	D	13.3692	VD	18.2809	1087.89	368.357	153.25	55.7857	9.53571
328	ch	3	GPH	edoc.unibas.ch	843	VD	9.98695	D	13.7007	VD	20.1676	4643.67	1679.83	734.957	252.766	73.8754
329	ch	3	GPH	www.smokefree.ch	3	E	2.66667	M	9.25267	D	48.3977	501.333	164.333	82.3333	21.3333	5.66667
330	ch	6	PO	www.noss-dretg.ch	677	E	3.1743	VD	14.0882	VD	15.5398	804.963	260.086	114.127	39.1581	5.68981
331	ch	2	NPO	www.aktiv-mit-ms.ch	193	E	4.27461	D	11.3452	D	37.2527	3253.31	1085.79	504.808	155.642	31.6321
332	ch	6	PO	www.systemsx.ch	36	VD	9.38889	VD	14.5366	VD	13.2872	3386.11	1155.17	455.472	192.472	24.2222
333	ch	6	PO	www.zahnarztpraxisbacher.ch	10	M	5	VD	14.7064	VD	10.8038	2865.6	951.7	387.1	152.9	16.4
334	ch	6	PO	www.eisenmatrix.ch	4	VE	1.75	D	10.8733	D	31.635	1504.5	496.25	232.5	63.5	15.25
335	ch	6	PO	sensomotorische-lebensweisen.ch	2	VD	10	D	13.608	VD	28.284	5866	1921	856	308.5	43.5
336	ch	6	PO	www.nachhaltigleben.ch	1435	E	3.36446	D	10.4714	D	41.6366	3279.12	1084.18	522.674	146.569	33.6913
337	ch	6	PO	www.human-life.ch	182	VD	9.47253	VD	14.6632	VD	12.8018	5849.75	1958.73	865.385	300.473	29.3681
338	ch	6	PO	www.spectra-online.ch	575	D	7.62609	D	12.0661	VD	29.1868	5129.83	1726.2	761.809	252.52	48.367
339	ch	6	PO	www.akupunktur.ch	5	D	6.4	VD	14.381	VD	13.1602	5979.4	2034.6	855.6	334.8	34.4
340	ch	6	PO	www.solothurnerzeitung.ch	11624	D	5.6712	D	11.7483	D	36.0044	3245.77	1031.05	486.594	147.898	29.3657
341	ch	3	GPH	www.ivi.unibe.ch	3	D	8	D	12.264	VD	26.742	1081	365	155	56	10
342	ch	3	GPH	www.stoptabac.ch	1	VE	1	E	5.423	E	77.08	1720	601	402	39	26
343	ch	2	NPO	psychotherapie.ch	1	VD	10	VD	14.156	VD	8.745	9376	3138	1188	491	71
344	ch	6	PO	www.stgag.ch	73	VD	8.84932	VD	14.4442	VD	6.05219	7041.59	2399.62	876.863	411.493	37.3562
345	ch	6	PO	www.waescherei-haslital.ch	-	-	-	-	-	-	-	-	-	-	-	-
346	ch	6	PO	www.kindertagesstaette-haslital.ch	-	-	-	-	-	-	-	-	-	-	-	-
347	ch	6	PO	www.psizentrumbasel.ch	32	E	3.875	D	10.6591	D	40.2163	3774.97	1280.88	630.938	172.312	36.5938
348	ch	3	GPH	www.phd-biomed.uzh.ch	3	D	8.33333	VD	14.713	VD	13.6433	1068.33	409	186	63	5.66667
349	ch	2	NPO	www.medix.ch	91	VD	9.75824	D	13.4194	VD	20.1372	20513.7	7012.65	2817.25	1130.2	198.516
350	ch	3	GPH	www.ana.unibe.ch	8	D	8.375	D	11.1684	VD	20.3569	1706.75	583.375	247.5	89.75	18.375
351	ch	6	PO	www.ab-in-den-urlaub.ch	2	E	3.5	M	9.777	D	42.6035	2265.5	706	337	92.5	25.5
352	ch	3	GPH	www.ti.bfh.ch	-	-	-	-	-	-	-	-	-	-	-	-
353	ch	6	PO	www.kliniklengg.ch	160	D	7.7875	D	13.9031	VD	10.2649	2397.61	829.45	325.994	129.056	25.6438
354	ch	2	NPO	www.pain.ch	-	-	-	-	-	-	-	-	-	-	-	-
355	ch	3	GPH	www.dynage.uzh.ch	229	D	6.64629	D	12.6682	VD	20.9112	1789.01	605.603	251.258	95.0262	17.7773
356	ch	2	NPO	zhh.ch	-	-	-	-	-	-	-	-	-	-	-	-
357	ch	6	PO	merke.ch	64	D	7.89062	D	11.6739	D	38.3375	11444.4	3844.31	1913.27	507.062	88.8438
358	ch	6	PO	jnanayoga.ch	250	E	3.244	M	8.8969	D	49.8765	2380.66	808.528	401.752	106.216	33.164
359	ch	6	PO	www.apshop.ch	868	E	2.51843	M	9.35336	D	47.3149	2578.82	856.317	417.526	114.56	31.8491
360	ch	2	NPO	www.swissepi.ch	74	M	4.71622	D	12.5862	VD	26.0709	1923.97	661.946	291	97.7568	17.0405
361	ch	2	NPO	www.apwschweiz.ch	29	M	4.72414	D	12.2977	VD	20.7272	1877.79	620.241	264.103	94.4483	21.7586
362	ch	3	GPH	www.evaluation.uzh.ch	31	D	5.54839	D	13.5926	VD	10.5627	2551.9	898.194	326.258	151.774	10.7742
363	ch	2	NPO	www.umweltnetz-schweiz.ch	990	M	4.66061	D	11.1326	D	37.5858	3146.7	1044.98	486.012	148.638	30.2848
364	ch	6	PO	www.sihlmed.ch	19	VD	8.94737	VD	14.0442	VD	16.1145	6429.26	2184.89	894.368	348.263	51.5789
365	ch	6	PO	logo.paedis.ch	142	E	4.16197	M	9.46672	VD	25.505	1334.21	442.993	205.697	64.8592	15.8028
366	ch	6	PO	www.windeln.ch	485	E	2.98763	D	11.3452	D	37.6828	14394.7	4720.21	2246.69	638.497	120.852
367	ch	6	PO	www.psychotherapie-bsbl.ch	1	D	7	D	12.338	VD	26.937	13523	4572	1986	659	108
368	ch	6	PO	pyramide.ch	330	D	7.00606	D	12.9967	VD	22.4506	3052.52	1030.17	436.582	157.879	26.9515
369	ch	6	PO	www.polarity.ch	-	-	-	-	-	-	-	-	-	-	-	-
370	ch	2	NPO	meh.ch	4	D	8.25	D	12.5343	D	30.894	2376.75	794.5	356	123.25	21.75
371	ch	6	PO	www.rehaklinik-zihlschlacht.ch	-	-	-	-	-	-	-	-	-	-	-	-
372	ch	6	PO	www.naturspross.ch	37	E	3.40541	D	11.6388	D	31.4658	4971.11	1652.11	724.892	248.405	47.027
373	ch	1	M	www.bazonline.ch	6717	E	3.10451	D	10.8209	D	39.3437	732.3	242.197	113.292	34.4776	7.93003
374	ch	6	PO	www.paarundfamilientherapie.ch	330	D	6.2303	D	13.1709	VD	21.282	4643.52	1463.43	608.758	227.882	32.8667
375	ch	3	GPH	www.journal.uzh.ch	32	E	4.3125	D	11.8926	D	31.3765	3091.03	1046.94	479.875	148.375	28.6875
376	ch	3	GPH	baselbern.swissbib.ch	7	VD	10	VD	15	VD	7.24857	11272.1	3734.86	1458.29	624.571	21.4286
377	ch	6	PO	www.albertani.ch	-	-	-	-	-	-	-	-	-	-	-	-
378	ch	2	NPO	www.notre-droit.ch	794	E	3.29975	D	13.0164	D	30.8081	751.134	241.288	108.902	36.4055	6.09698
379	ch	6	PO	www.psychotherapeut-bern.ch	26	VD	9.92308	D	13.4467	VD	15.804	56592.4	18815	8039.42	2827.85	502.654
380	ch	6	PO	www.spitalaffoltern.ch	2	VD	10	VD	15	VD	0	9829	3289.5	1174.5	585	36.5
381	ch	6	PO	www.coaching-psychologie.ch	1	D	8	VD	14.602	VD	13.197	2911	954	364	167	27
382	ch	2	NPO	schtifti.ch	18	VE	2.27778	D	10.2569	D	43.9493	1047.5	352.056	173	47.9444	12.2222
383	ch	6	PO	emr.ch	16	D	6.125	D	13.6262	VD	16.0933	4899.19	1631.19	670.125	256.062	38.4375
384	ch	6	PO	synapse-online.ch	184	M	4.84239	M	9.43984	D	45.6665	199.793	53.6522	24.2717	8.34783	3.90217
385	ch	6	PO	malundkunsttherapie.ch	7	M	4.85714	D	12.7973	VD	20.7567	1672.57	561.571	229.571	86.7143	18
386	ch	6	PO	bgm-forum-schweiz.ch	4	D	5.5	D	13.495	VD	18.7085	2684	882	363.25	136.25	20.25
387	ch	6	PO	www.comparis.ch	11	VE	2.09091	M	8.82109	D	44.9178	2819.45	936.909	423.273	130.364	34.0909
388	ch	6	PO	www.tascolto.ch	1	VE	1	D	11.655	D	39.571	7469	2429	1121	397	82
389	ch	3	GPH	www.imls.uzh.ch	87	D	6.4023	D	12.5909	VD	24.5565	1327.36	472.08	203	73.6667	12.908
390	ch	6	PO	www.apamed.ch	15	E	2.93333	VD	14.6539	VD	8.56133	1186.2	408.133	166.467	65.6667	5.6
391	ch	6	PO	www.mediqi.ch	91	VD	9.45055	D	10.7179	D	38.2391	8086.97	2686.6	1217.45	393.011	96.1099
392	ch	6	PO	www.ricardo.ch	6681	VE	2.22751	M	8.63122	D	34.7436	386.419	128.279	59.8602	18.5909	4.23559
393	ch	3	GPH	www.rechtsratgeber-frb.admin.ch	28	VD	10	D	12.4019	VD	27.1322	13995.9	4683.54	1996.14	719.893	126.929
394	ch	6	PO	tanjascagnetti.ch	-	-	-	-	-	-	-	-	-	-	-	-
395	ch	6	PO	www.dermart.ch	13	M	5.38462	D	12.2526	VD	29.1129	2192.62	740.231	325.923	114.231	20.8462
396	ch	6	PO	www.euerzahnarzt.ch	17	M	4.58824	D	12.1675	VD	29.1248	1584.94	529.824	234.706	80.2353	15.3529
397	ch	6	PO	leaf.ch	6	E	3.16667	D	12.4147	D	31.218	1453	493.667	229	76.6667	16
398	ch	3	GPH	www.stadt-schaffhausen.ch	8	E	3.5	VD	14.0224	VD	15.204	977.25	328.25	129	54.875	7.375
399	ch	6	PO	www.journey-therapeuten.ch	2	VD	9.5	D	13.7435	VD	27.627	1916	653	288.5	104	13.5
400	ch	6	PO	www.frauenbuch.ch	3	D	7	D	10.6917	D	36.6193	1380.33	450	200	66.6667	18.6667
401	ch	6	PO	www.edithkoepfli.ch	2	VE	1	D	12.064	VD	25.53	2132	740	319	102	17
402	ch	6	PO	www.achtsamkeit-zuerich.ch	10	M	4.6	D	13.1159	VD	25.1782	2564.2	858.6	371.3	135.9	19.3
403	ch	6	PO	www.js-studien-analysen.ch	10	M	5.4	VD	14.7978	VD	7.8074	1204	407.9	153.4	71.1	7.5
404	ch	2	NPO	vaeps.ch	40	D	5.9	D	11.8556	VD	25.0325	1864.3	601.825	257.3	90.45	19.125
405	ch	6	PO	www.arztmerz.ch	5	VD	9.4	D	13.3562	VD	20.2042	1206.2	419.2	174.6	65.4	9.2
406	ch	2	NPO	skg-glarus.ch	19	E	3.05263	D	10.8155	D	38.5355	3734.79	1245.26	586.632	175	34.1053
407	ch	6	PO	www.tensgeraet.ch	5	D	6.6	D	13.467	VD	26.799	8282	2656	1174	413.4	60.6
408	ch	6	PO	www.arzt-bern.ch	1	E	3	VD	15	VD	7.063	2254	762	297	124	13
409	ch	6	PO	www.my-tide.ch	12	M	4.58333	D	13.3196	VD	20.3497	4345	1481.17	628.5	224	32.9167
410	ch	6	PO	homprax.ch	14	M	5.42857	D	13.3057	VD	29.4124	1287.71	419	179.214	71.9286	13.2143
411	ch	2	NPO	www.arkadis.ch	15	M	4.93333	D	13.3045	VD	22.0891	1342.53	460.933	192.6	71.2667	11.2
412	ch	2	NPO	ndtswiss.ch	15	D	5.86667	D	13.8579	VD	17.1991	864.733	288.8	125	44.2667	5.26667
413	ch	2	NPO	vpod-bildung-ostschweiz.ch	5	D	6.4	D	12.9808	VD	21.0468	896.8	307	126.8	47.8	7.8
414	ch	6	PO	www.aareklinik.ch	65	VD	8.58462	D	13.16	VD	24.5887	9699.86	3271.05	1408.4	508.092	98.1385
415	ch	6	PO	www.icommit.ch	6	E	3.33333	D	13.725	VD	16.8368	994	322.833	133.667	49.8333	7.5
416	ch	6	PO	www.maklerkammer.ch	3	VE	2.33333	D	12.4483	D	30.9937	1781.67	585.667	256.333	87.6667	19
417	ch	6	PO	www.kunsttherapie.ch	-	-	-	-	-	-	-	-	-	-	-	-
418	ch	6	PO	www.bewusstgesund.ch	-	-	-	-	-	-	-	-	-	-	-	-
419	ch	6	PO	www.kinderimblick.ch	5	D	6	D	12.8386	VD	23.0918	1193	404	174.4	61.4	10.4
420	ch	3	GPH	spital.ksuri.ch	22	VD	10	VD	14.7576	VD	9.37109	4657.32	1577.05	664.864	260.727	27.6364
421	ch	3	GPH	www.aoi.uzh.ch	99	M	4.80808	D	13.2402	VD	17.7644	1837.4	611.788	256.414	95.5859	15.8889
422	ch	3	GPH	events.unifr.ch	9	E	4	D	12.705	VD	23.0101	502.889	166.556	64.2222	26.6667	4.77778
423	ch	6	PO	reiseziele.ch	108	E	3.82407	D	11.5014	D	36.808	4556.89	1521.18	712.944	218.056	43.5463
424	ch	6	PO	www.kispisg.ch	9	VD	10	VD	14.8562	VD	2.54844	12807	4324.33	1565.56	724.778	86
425	ch	2	NPO	www.sgab-srfp.ch	88	VD	9	D	12.6046	VD	27.2494	10990.4	3661.33	1583.68	555.318	94.5568
426	ch	2	NPO	www.uzhfoundation.ch	29	M	4.93103	D	12.706	VD	26.3692	2340.31	800.448	348.276	121.483	19.8621
427	ch	6	PO	www.privatklinik-meiringen.ch	23	D	7.69565	VD	14.371	VD	10.8732	2275.78	753.739	292.739	122.696	16.7391
428	ch	2	NPO	www.hvs.ch	-	-	-	-	-	-	-	-	-	-	-	-
429	ch	8	PC	www.saphw.ch	20	D	7.4	D	13.8789	VD	10.7494	1110.2	371.3	144.65	61.45	11.35
430	ch	3	GPH	patientenportal.kssg.ch	2	D	5.5	D	10.678	D	35.555	630	210	91.5	29.5	7.5
431	ch	6	PO	www.sbam.ch	-	-	-	-	-	-	-	-	-	-	-	-
432	ch	3	GPH	www.gleichstellung.uzh.ch	51	D	5.62745	D	12.6236	VD	26.0238	2003.29	670.843	284.902	103.51	16.9412
433	ch	2	NPO	www.hepatitis-schweiz.ch	14	VD	9.35714	D	13.1061	VD	24.5219	8231.14	2830	1209.79	436.429	70.4286
434	ch	2	NPO	asca.ch	2	D	6	D	13.033	VD	15.684	2014	676	266	102	17
435	ch	6	PO	www.katharinabamberger.ch	9	M	4.55556	D	13.5506	VD	23.5681	1427.11	489	214.444	78.1111	11
436	ch	3	GPH	www.hermes.uzh.ch	25	M	4.64	VD	14.11	VD	11.9419	1551.4	515.96	202.8	86.48	17.96
437	ch	3	GPH	www.vetbiblio.uzh.ch	17	D	7.64706	VD	14.494	VD	7.92565	1169.88	419.706	166.235	69.1176	4.41176
438	ch	6	PO	www.medicalforum.ch	-	-	-	-	-	-	-	-	-	-	-	-
439	ch	3	GPH	bsse.ethz.ch	1	VD	10	D	12.181	D	34.071	5093	1793	771	301	78
440	ch	6	PO	www.clinicasantacroce.ch	3	E	3	VD	15	VD	0	152	52	17	11	1
441	ch	6	PO	www.swissfer.ch	1	VD	10	D	12.648	VD	24.221	2224	728	307	108	18
442	ch	7	O	www.dreampage.ch	-	-	-	-	-	-	-	-	-	-	-	-
443	ch	6	PO	www.palliativ-luzern.ch	12	VD	9.5	D	13.3821	VD	22.6069	4725.75	1642.83	701.667	253.75	36.3333
444	ch	2	NPO	www.rega.ch	-	-	-	-	-	-	-	-	-	-	-	-
445	ch	2	NPO	www.svha.ch	2	VD	10	D	12.5045	D	30.6345	3614.5	1202.5	545	177	28
446	ch	3	GPH	www.ksuri.ch	135	VD	9.8963	VD	14.9676	VD	1.50565	3844.5	1295	474.83	232.807	16.7481
447	ch	1	M	bellevue.nzz.ch	36	E	2.75	M	9.43697	D	48.2936	2618.08	859.306	430.417	111.972	30.4722
448	ch	1	M	interaktiv.tagesanzeiger.ch	12	D	5.75	M	9.89508	D	45.1514	14970.9	5029.58	2452.58	653.917	169.833
449	ch	6	PO	www.vedanta-healing.ch	2	VD	10	D	12.371	D	31.267	68945	23057	10318	3476	573
450	ch	6	PO	www.praxis-guentensperger.ch	1	VD	10	VD	14.442	VD	11.267	2066	687	264	112	16
451	ch	2	NPO	www.logopaedie.ch	1	E	4	D	13.036	VD	23.701	3916	1276	521	214	40
452	ch	6	PO	www.timewaver-vertrieb.ch	11	VD	9.09091	VD	14.1568	VD	13.3355	3765.55	1281.55	526.818	207.455	22.1818
453	ch	6	PO	www.hellofamily.ch	60	VE	1.08333	M	9.5838	D	45.5281	6846.7	2263.42	1107	297.083	77.1667
454	ch	6	PO	www.sara-ch.ch	1	D	8	VD	15	VD	1.635	3081	1059	451	171	11
455	ch	6	PO	www.kjpd-sg.ch	3	M	5	D	12.6273	VD	25.7257	1436	486.667	204.333	74.3333	11.6667
456	ch	6	PO	orelli.ch	13	VD	8.84615	D	13.1348	VD	22.4184	4944.62	1682.85	692.385	269.077	36.6154
457	ch	3	GPH	www.sustainability.uzh.ch	10	D	6.7	VD	14.6417	VD	10.7482	1941.8	651	264.6	104.2	11
458	ch	6	PO	www.ellenb.ch	3	E	4	D	12.22	VD	26.727	2781	945.667	419.333	142.333	23.6667
459	ch	6	PO	eatandfeelwell.ch	5	D	7.4	D	12.6212	VD	27.6358	5561.8	1839.6	764.6	299.4	55.2
460	ch	6	PO	gezielt-entspannen.ch	5	VD	9.8	D	10.7434	D	38.2086	3442.6	1103	502	161.4	40.8
461	ch	3	GPH	www.comcom.admin.ch	9	E	3.66667	D	12.5464	VD	19.1666	896.111	303.111	124.444	43.8889	7
462	ch	2	NPO	www.muskelgesellschaft.ch	14	VD	8.78571	VD	14.0573	VD	20.4396	14044.7	4708	1986.86	751	102.857
463	ch	6	PO	www.solidarmed.ch	24	D	8.08333	D	12.5282	VD	27.0834	3230.67	1124.42	472.958	179.708	33.0417
464	ch	6	PO	frauenarzt-baden.ch	100	M	4.55	D	12.0478	VD	27.8102	1799.32	602.31	257.32	93.15	17.24
465	ch	6	PO	www.elimed.ch	117	E	3.17949	D	12.2323	VD	29.4501	1896.58	627.624	285.359	91.2991	18.6239
466	ch	6	PO	www.ibms-coaching-luzern.ch	81	E	2.77778	D	10.8967	D	35.2349	2672.32	881.494	435.358	114.346	25.3951
467	ch	6	PO	ruedimumenthaler.ch	18	VD	9.55556	D	12.5388	VD	27.6395	4720.72	1617.33	726.389	232.444	39.1667
468	ch	6	PO	www.zahnarzt-team-luzern.ch	32	E	3.125	D	13.4935	VD	24.216	9098.16	3038.44	1293.69	484.219	73.5625
469	ch	3	GPH	www.fiwi.vetsuisse.unibe.ch	-	-	-	-	-	-	-	-	-	-	-	-
470	ch	6	PO	www.tellmed.ch	-	-	-	-	-	-	-	-	-	-	-	-
471	ch	6	PO	www.monsieur-sante.ch	325	D	7.10769	D	11.6302	D	32.5408	3700.93	1229.94	550.763	177.548	35.1015
472	ch	6	PO	www.proaere.ch	2	M	5	M	9.549	D	49.8295	2166	668.5	327.5	98.5	27.5
473	ch	6	PO	www.emh.ch	-	-	-	-	-	-	-	-	-	-	-	-
474	ch	2	NPO	www.arthritis.ch	1	-	-	-	-	-	-	-	-	-	-	-
475	ch	3	GPH	www.vis.usz.ch	82	D	7.42683	D	12.2501	VD	27.417	5737.1	1946.34	848.671	298.183	55.0854
476	ch	3	GPH	www.zkf.uzh.ch	11	D	7.36364	D	12.3119	VD	16.5396	3788.27	1319	565.182	209.636	31.4545
477	ch	6	PO	www.shiatsu-institut.ch	1	E	3	D	11.008	D	34.207	3546	1169	519	169	37
478	ch	6	PO	www.cas-managingmedicine.ch	11	D	5.72727	VD	14.4321	VD	8.47064	1204.91	424.455	159.091	69	8.72727
479	ch	6	PO	www.franchiseportal.ch	189	M	4.96825	D	12.2398	VD	24.9986	4724.88	1525.67	642.169	230.72	41.8201
480	ch	3	GPH	www.pathol.uzh.ch	-	-	-	-	-	-	-	-	-	-	-	-
481	ch	6	PO	www.zahnarztangst.ch	2	D	6.5	D	12.75	VD	25.679	17793	5939.5	2683	878	198.5
482	ch	3	GPH	www.pdverein.uzh.ch	4	M	4.75	D	13.4337	VD	17.603	3121.25	1056.5	450	161.5	26.5
483	ch	3	GPH	www.stadtuniversitaet.uzh.ch	38	D	7.68421	D	12.2123	VD	27.3564	2246.95	740.053	326.868	107.211	19.6842
484	ch	3	GPH	www.suz.uzh.ch	55	D	6.83636	D	13.9054	VD	13.8352	2577.73	862.855	352.509	136.982	20.7818
485	ch	3	GPH	fvmed.ch	15	M	5.26667	D	11.0954	VD	27.8163	926.6	319.867	137.733	48.2667	8.13333
486	ch	3	GPH	www.cd.uzh.ch	22	E	4.18182	D	12.9654	VD	24.7832	1100	377.182	158.818	59.2727	8.63636
487	ch	2	NPO	www.berner-buendnis-depression.ch	19	D	6.84211	D	13.0706	VD	22.4733	3270.26	1106.16	492.105	161	27.3158
488	ch	6	PO	www.feinendegen.ch	76	M	4.77632	D	11.6295	D	34.8741	3217.25	1079	499.053	156.132	30
489	ch	6	PO	www.hirumed.ch	6	VD	10	D	11.4848	D	32.1002	3046.5	1013.67	436.833	156.5	44.6667
490	ch	6	PO	www.naturheilpraxis-lindaren.ch	21	D	5.7619	D	12.6211	VD	28.2384	2906.48	973.143	426.619	148.571	27.5238
491	ch	3	GPH	elternbildung.lu.ch	4	VE	2	D	13.316	VD	18.3245	446.25	153	62	25.25	4.75
492	ch	6	PO	www.botulinumtoxin-faltenbehandlung.ch	18	VD	8.94444	D	11.7581	VD	28.7297	4066	1378.78	586.167	207.889	52.6111
493	ch	6	PO	www.beobachtung-marketing-tabak.ch	9	VD	9	D	13.49	VD	21.1489	2464.78	841	358.778	127.111	17.5556
494	ch	2	NPO	www.osteoswiss.ch	53	E	3.01887	D	11.104	D	35.2353	1113.87	378.849	171.34	53.9245	11.8491
495	ch	2	NPO	www.aphs.ch	-	-	-	-	-	-	-	-	-	-	-	-
496	ch	6	PO	www.rehaklinik-hasliberg.ch	29	D	5.51724	D	13.5815	VD	19.1246	1798.79	623.655	225.621	106.069	9.89655
497	ch	2	NPO	www.stiftung-helsenberg.ch	2	E	3	VD	14.071	VD	23.427	822	267	111	46	7
498	ch	6	PO	www.wireltern.ch	275	E	2.98545	M	9.19725	D	46.6228	5537.29	1813.11	899.527	228.505	66.6982
499	ch	6	PO	dermateam-winterthur.ch	40	D	6.075	D	13.0517	VD	17.0595	2118.15	710.675	285.55	113.1	18.475
500	ch	6	PO	www.simplyscience.ch	73	E	2.69863	D	10.9131	D	37.969	6683.41	2227.9	1034.67	318.767	69.863
501	ch	2	NPO	www.dystonie.ch	8	VE	2	D	12.131	VD	29.101	5808	1889	835	270	45
502	ch	6	PO	franzengels.ch	1	D	8	D	12.74	D	29.912	4329	1480	663	223	34
503	ch	6	PO	www.kuzeb.ch	6	D	7.16667	D	11.6335	D	35.717	10834.5	3640.83	1681.83	517	91.5
504	ch	6	PO	www.zetup.ch	4	VD	10	D	12.3598	VD	28.5312	30625.5	10378.2	4526	1552.5	261.25
505	ch	3	GPH	blog.nccr-onthemove.ch	28	VD	9.10714	D	12.8178	VD	26.0561	5816.11	1948.68	843.286	295.964	47.9643
506	ch	2	NPO	novaria.ch	15	D	5.53333	D	12.3942	VD	18.3081	3073.8	1022.73	446	150	25.8
507	ch	3	GPH	www.bipv.ch	45	M	5.35556	D	13.1009	VD	25.1558	2206.31	750	328.378	112.756	14.3556
508	ch	6	PO	therapiedschungel.ch	664	D	6.0753	D	12.9605	VD	24.8399	7544.62	1887.32	805.511	287.486	42.4834
509	ch	6	PO	arztpraxis-zuercher-lighthouse.ch	3	D	7.66667	VD	14.1837	VD	10.6343	639	222.333	85.6667	37	6
510	ch	3	GPH	gl.feel-ok.ch	-	-	-	-	-	-	-	-	-	-	-	-
511	ch	6	PO	www.erbzuerich.ch	10	E	2.6	D	12.373	VD	23.9177	1662.6	532.4	226	77.2	13.4
512	ch	8	PC	www.evimed.ch	2194	VD	9.98815	D	13.8996	VD	19.3322	3286.71	1131.05	470.411	179.616	25.0201
513	ch	8	PC	www.vedanta-care.ch	2	VD	10	D	13.06	VD	24.964	47459	15650	6645	2436	385
514	ch	6	PO	www.dorothea-keller-schorer.ch	1	VD	10	VD	15	VD	0	663	236	77	42	2
515	ch	6	PO	psychoanalyse-zuerich.ch	1329	E	3.81791	D	12.2287	VD	27.4585	629.779	202.31	86.7028	30.2415	3.70579
516	ch	6	PO	www.gyne-city.ch	31	D	8.06452	D	13.751	VD	15.8819	15196.2	5104.06	2163.23	772.71	115.742
517	ch	6	PO	www.ian-st-moritz.ch	-	-	-	-	-	-	-	-	-	-	-	-
518	ch	6	PO	www.mit-kindern-lernen.ch	71	E	3.46479	D	10.4915	D	40.9715	6540.41	2167.39	1069.48	272.155	60
519	ch	6	PO	www.ch-praxis.ch	19	E	3.84211	D	13.3177	VD	23.5758	1321.63	452.368	196.211	67.4737	9.68421
520	ch	6	PO	sehzentrum-zuerich.ch.chrisign3ubu.nine.ch	31	M	5.03226	D	10.9733	D	35.281	1560.39	523.613	232.355	76.8065	16.7742
521	ch	6	PO	www.persoenlichkeitsstaerken.ch	3	E	3.66667	D	10.1143	D	43.0457	522.667	187	95	21.6667	5
522	ch	6	PO	www.medinova.ch	12	VD	8.66667	VD	14.3212	VD	17.7023	3819.83	1295.67	520.833	219.5	31.6667
523	ch	8	PC	vips.ch	5	D	6.2	D	12.2572	D	31.1484	3196.6	1041.4	468.2	146.6	24
524	ch	6	PO	paarpraxis.ch	7	D	6.71429	D	13.2184	VD	27.9471	5350.14	1811.86	831.143	262	32.8571
525	ch	6	PO	orl-hno-seepraxen.ch	28	D	7.96429	D	13.0494	VD	22.4081	4059.54	1359.82	566.214	216.821	41.6786
526	ch	6	PO	www.apotheke-drstoffel.ch	1	VD	10	VD	15	VD	0	38390	12872	5402	2189	113
527	ch	6	PO	www.adullam-pz.ch	7	E	3.42857	D	12.0986	D	29.7361	611.429	209.286	91.1429	31.8571	5.57143
528	ch	2	NPO	www.foerderverein-tantramassage.ch	7	M	4.57143	D	12.2894	VD	28.2033	5223.86	1768	813.429	257.857	39.8571
529	ch	6	PO	www.pierre-fabre.ch	118	D	5.76271	VD	14.61	VD	13.5343	2346.82	802.068	331.856	130.924	13.7034
530	ch	6	PO	www.forschungsgruppe-kreativwerkstatt.ch	12	E	3.25	M	9.263	D	44.9582	2446.33	803.833	424.75	93.5833	39.4167
531	ch	6	PO	foerderverein-tantramassage.ch	9	E	3.77778	D	11.9584	D	30.4023	6677.89	2280.44	1055.11	325	56.5556
532	ch	6	PO	qualis-vita.ch	63	VE	2.09524	D	12.8498	VD	27.8073	153.222	42.2063	17.5556	6.73016	1.44444
533	ch	6	PO	in-process.ch	1	VE	2	VD	14.438	VD	22.536	317	103	42	19	3
534	ch	6	PO	www.dryneedling.ch	2	D	6.5	D	11.66	D	31.3455	5894.5	1985.5	863.5	306	86.5
535	ch	6	PO	www.solothurnerspitaeler.ch	30	VD	9.06667	VD	14.3659	VD	11.3913	12583.6	4158.63	1736.53	665.167	97.2667
536	ch	6	PO	www.orl-hno-seepraxen.ch	-	-	-	-	-	-	-	-	-	-	-	-
537	ch	6	PO	www.zahnarztvergleich.ch	109	D	6.55046	D	12.8841	VD	23.0038	1546.75	506.752	214.358	80.2844	15.4771
538	ch	6	PO	www.venenclinic.ch	9	D	5.55556	D	13.5489	VD	25.1213	13499.9	4495.33	2005.89	684.444	104.111
539	ch	6	PO	www.bauhygiene.ch	20	D	7.55	D	12.9976	VD	27.5957	30192.3	10024.2	4334.65	1547.7	257
540	ch	6	PO	chur.bauhygiene.ch	2	E	3	VD	15	VD	5.0655	3963.5	1336	562	202.5	15
541	ch	3	GPH	www.bsse.ethz.ch	-	-	-	-	-	-	-	-	-	-	-	-
542	ch	6	PO	www.thurlinde.ch	46	E	4.45652	D	13.6541	VD	25.1363	21354	7032.37	3069.02	1076.85	147.783
543	ch	6	PO	www.xn--bume-pflegen-gcb.ch	18	E	3.88889	D	12.6161	VD	17.7754	412.944	135.056	54.1667	21.8889	3.55556
544	ch	6	PO	www.medizinonline.ch	72	VD	10	VD	14.9954	VD	0	6085.29	2209.36	726.931	372.736	30.7222
545	ch	6	PO	www.sgaz.ch	1	VD	10	VD	14.953	VD	8.439	8947	3046	1164	492	63
546	ch	3	GPH	www.iml.unibe.ch	1	VD	10	VD	15	VD	0	10926	3817	1462	604	49
547	ch	6	PO	www.lhm.ch	8	VD	9.375	VD	14.9205	VD	2.58663	7733	2706.62	986.625	469	47
548	ch	6	PO	www.basale-kommunikation.ch	1	VD	10	D	10.303	D	44.717	63207	21333	10762	2689	557
549	ch	1	M	www.oltnertagblatt.ch	10246	D	5.53562	D	11.6457	D	36.4947	3268.7	1039.64	492.2	148.251	29.9505
550	ch	3	GPH	www.klinischesozialarbeit.ch	1	VD	10	D	13.97	VD	0	9806	2975	914	438	106
551	ch	6	PO	www.bäume-pflegen.ch	8	E	4	D	12.1062	VD	14.768	570.875	189.625	77.5	30	3.5
552	ch	6	PO	www.migesmedia.ch	1	VE	2	VD	14.328	VD	0	212	77	25	12	3
553	ch	6	PO	www.harnroehrenstriktur-therapie.ch	247	E	4.34413	D	13.2514	VD	26.9658	2166.81	711.413	313.296	113.093	17.17
554	ch	6	PO	www.sponser.ch	69	D	7.30435	D	13.5603	VD	22.8327	17895.1	6057.65	2609.86	929.986	139.217
555	ch	6	PO	www.cetoday.ch	32	E	3.375	D	12.7613	VD	27.6018	3093.69	985.5	468.156	140.156	25.0312
556	ch	2	NPO	www.tinnitus-liga.ch	1	VE	2	D	13.923	VD	27.567	6544	2237	957	398	61
557	ch	8	PC	selomida.ch	14	E	2.5	D	11.2214	D	36.5339	3361.07	1101.5	514	157.214	34.4286
558	ch	3	GPH	hest.ethz.ch	1	VE	2	VD	14.083	VD	21.375	2565	843	345	146	22
559	ch	3	GPH	usys.ethz.ch	2	VD	9	D	11.6005	D	41.486	6898.5	2470	1171	346	71
560	ch	3	GPH	www.dip.unibe.ch	-	-	-	-	-	-	-	-	-	-	-	-
561	ch	8	PC	www.carepro.ch	7	M	5	D	11.7989	D	34.0249	1453.29	493.143	230.286	68.8571	11.1429
562	ch	3	GPH	e-learning.studmed.unibe.ch	170	M	4.81176	D	12.6814	VD	23.5141	676.735	233.806	94.7235	38.6059	7.32353
563	ch	8	PC	www.cerascreen.ch	61	D	5.86885	D	10.2357	D	39.2053	19264.1	6160.02	2820.57	864.639	237.967
564	ch	8	PC	schneiteragro.ch	79	D	5.88608	D	11.8966	D	30.803	2177.75	689.481	301.215	106.089	26.5823
565	ch	3	GPH	www.plateforme-soinspalliatifs.ch	10	D	7	D	12.9064	VD	27.0338	4598	1574.8	694.6	232.8	35.8
566	ch	4	PB	dmitryyakubovskiy.ch	9	E	4	D	12.3141	D	32.3424	5066.89	1689.33	765.556	250.778	41.2222
567	ch	6	PO	www.body-attack.ch	4	VE	1.75	D	13.2673	VD	21.7935	17535	5673	2419	822.25	128.25
568	ch	6	PO	www.fresh4life.ch	20	D	6.25	VD	14.5572	VD	19.6352	4954.4	1672.6	710.7	278.8	34.6
569	ch	6	PO	www.massage-am-weg.ch	13	E	3.15385	D	10.9782	D	37.8698	1655.69	551.769	259.462	79.3077	17.3846
570	ch	6	PO	www.myscience.ch	251	D	8.05578	D	13.4829	VD	22.5174	5415.66	1805.98	780.466	278.546	39.7211
571	ch	6	PO	www.bvk.ch	17	E	2.82353	D	11.8665	VD	27.5362	3266.35	1100.29	440.941	175.353	26.4706
572	ch	6	PO	www.securitedespatients.ch	1	VD	10	D	13.07	D	35.081	893	329	153	54	8
573	ch	2	NPO	www.epi.ch	212	M	4.87264	VD	14.0765	VD	8.30942	887.363	307.297	117.967	49.5377	6.13208
574	ch	1	M	www.badenertagblatt.ch	12862	M	5.45895	D	11.7622	D	35.9656	3241.9	1029.86	486.108	147.778	29.1391
575	ch	6	PO	www.seeklinik-brunnen.ch	57	M	4.5614	M	8.76542	D	50.9258	1859.18	578.491	275.807	80.7368	23.6316
576	ch	6	PO	www.hyperkommunikation.ch	16720	M	4.52679	D	12.1323	D	32.4631	3281.47	1082.97	509.977	154.853	29.6093
577	ch	3	GPH	bauch.ksb.ch	30	E	4.1	D	11.7219	D	45.86	924.3	310.067	151.933	47.3667	9.63333
578	ch	6	PO	inselspital.prospective.ch	1	VD	10	VD	15	VD	0	3523	1261	370	224	8
579	ch	6	PO	www.snowflake.ch	-	-	-	-	-	-	-	-	-	-	-	-
580	ch	6	PO	www.endo-help.ch	7	E	4.14286	D	13.3684	VD	17.2533	1524.29	501.143	200.714	77.8571	12.5714
581	ch	6	PO	www.tta-personalmedizin.ch	2	VD	9.5	D	12.952	VD	27.319	4159	1396	602.5	227	39
582	ch	2	NPO	www.iemt.ch	42	D	5.71429	D	12.3609	VD	27.0769	1970.69	657.5	295.786	94.8095	15.0952
583	ch	6	PO	www.mediation-thun.ch	5	E	3	D	11.5478	VD	28.5052	335.6	114.6	49.2	16.6	3.6
584	ch	2	NPO	www.sog-sso.ch	34	D	7.05882	D	13.167	VD	16.9987	3201.47	1098.53	451.176	170.794	30.2941
585	ch	6	PO	www.naturheilpraxis-eden.ch	-	-	-	-	-	-	-	-	-	-	-	-
586	ch	3	GPH	chab.ethz.ch	4	D	6	D	11.717	D	38.9057	2973.25	1030.25	470.75	159.5	42.5
587	ch	3	GPH	gess.ethz.ch	-	-	-	-	-	-	-	-	-	-	-	-
588	ch	3	GPH	biol.ethz.ch	1	M	5	D	13.802	VD	21.463	2733	931	392	141	20
589	ch	3	GPH	baug.ethz.ch	-	-	-	-	-	-	-	-	-	-	-	-
590	ch	3	GPH	ee.ethz.ch	7	D	7.14286	D	11.997	D	33.6503	2322.57	810.714	346.286	129.857	34.1429
591	ch	3	GPH	math.ethz.ch	-	-	-	-	-	-	-	-	-	-	-	-
592	ch	3	GPH	mtec.ethz.ch	-	-	-	-	-	-	-	-	-	-	-	-
593	ch	3	GPH	inf.ethz.ch	-	-	-	-	-	-	-	-	-	-	-	-
594	ch	3	GPH	erdw.ethz.ch	-	-	-	-	-	-	-	-	-	-	-	-
595	ch	6	PO	www.medrelax.ch	39	VD	9.35897	D	13.2832	VD	14.0358	2633.85	886.564	347.744	139.538	23.7436
596	ch	6	PO	www.rhetorik.ch	176	D	5.74432	M	9.99573	D	40.6565	5205.38	1718.66	799.852	239.301	62.3352
597	ch	3	GPH	www.dora.lib4ri.ch	3	VD	9.33333	VD	14.085	VD	12.7707	2505	875	346.667	140	18.6667
598	ch	6	PO	www.kurz-arbeit.ch	3	D	8	D	13.7427	VD	15.8593	1036	327.333	130.333	57	7.66667
599	ch	3	GPH	www.izfg.unibe.ch	18	M	5.27778	VD	14.1839	VD	7.93389	1184.11	381.389	150.778	59.2778	7.77778
600	ch	6	PO	www.keine-neue-gentechnik.ch	124	E	3.59677	D	10.1571	D	37.9665	1490.28	502.992	224.056	73.629	16.0484
601	ch	6	PO	www.aekt.ch	3	M	5.33333	D	12.9823	VD	26.1	2949.33	975.667	406.667	159.667	26.3333
602	ch	6	PO	www.orl-hno.ch	92	D	7.22826	D	13.3843	VD	17.4344	1357.54	456.293	189.957	72.1196	12.6196
603	ch	3	GPH	www.uzb.ch	104	M	5.40385	D	13.0111	VD	20.2986	1752.84	583.385	244.327	88.7692	20.9904
604	ch	2	NPO	www.depressionen.ch	-	-	-	-	-	-	-	-	-	-	-	-
605	ch	4	PB	medixblog.ch	29	D	7.13793	D	11.7154	D	34.7226	5108.93	1717.72	805.103	236.276	43.2069
606	ch	6	PO	www.akademie-zwm.ch	6	VD	10	VD	14.6983	VD	4.58733	17499.7	5886.33	2252.17	935.667	75.6667
607	ch	2	NPO	www.fmch.ch	-	-	-	-	-	-	-	-	-	-	-	-
608	ch	6	PO	www.keinsteins-kiste.ch	873	VE	2.25086	D	10.4593	D	42.2298	21971.8	7153.59	3506.49	919.324	189.269
609	ch	3	GPH	www.erdw.ethz.ch	1	VD	9	D	12.202	VD	28.778	2269	750	318	120	24
610	ch	6	PO	www.perspektiven-gewinnen.ch	1	VE	1	D	12.824	VD	14.004	919	319	124	47	8
611	ch	2	NPO	www.s-a-v-o.ch	14	D	6.85714	VD	15	VD	3.80243	5496.93	1882.21	699.357	326	33.7143
612	ch	2	NPO	www.stiftung-neuropath.ch	3	VE	2.33333	VD	14.8867	VD	12.8943	686.667	223.333	88	37.6667	4
613	ch	6	PO	www.autismus-fias.ch	4	VD	9	D	12.4255	VD	25.9017	2398.25	795.75	347.75	119	33.5
614	ch	6	PO	upkbs-privatklinik.ch	11	D	7.09091	VD	14.5944	VD	12.9634	1381.18	483.545	192	77.9091	8.45455
615	ch	6	PO	www.frauenarzt-baden.ch	105	M	4.61905	D	12.0404	VD	27.8271	1797.21	601.533	257.943	92.6	17.3333
616	ch	6	PO	www.coaching-buetzberger.ch	33	M	5.21212	D	12.7206	D	30.8449	5486.33	1803.24	862.576	246.273	49.7576
617	ch	6	PO	alrahman.ch	29	E	4	D	12.4114	D	32.7675	1652.48	541.483	246.483	80.1724	14.2069
618	ch	6	PO	www.da-sein-institut.ch	18	D	7.77778	D	13.4911	VD	20.7714	3994.67	1342.94	580.389	210.222	36.6667
619	ch	1	M	www.finews.ch	218	D	5.73853	D	11.3837	D	36.4516	2648.37	886.454	408.56	125.44	23.7385
620	ch	6	PO	heureka.gvb.ch	49	D	6.79592	D	13.7734	VD	20.8744	7567.69	2521.27	1049.39	403.265	58.0408
621	ch	6	PO	www.apotheke-maienfeld.ch	13	VE	2.15385	D	10.3103	D	40.1823	1430.08	479.846	221.769	67.7692	17.2308
622	ch	2	NPO	www.konsumentenschutz.ch	1	VD	10	D	13.157	VD	25.32	4537	1543	657	244	38
623	ch	3	GPH	kinderbetreuung.lu.ch	64	E	3.96875	D	13.7919	VD	11.4943	584.469	195.75	75.375	31	4.75
624	ch	3	GPH	www.math.ethz.ch	-	-	-	-	-	-	-	-	-	-	-	-
625	ch	6	PO	tattoo-lasern.ch	91	D	8.04396	D	10.4348	D	42.7051	3584.87	1174.33	570.615	161.187	38.3407
626	ch	6	PO	laser-arzt.ch	365	E	4.3863	D	11.4368	D	35.4716	1813.49	617.063	282.693	89.7425	16.9288
627	ch	6	PO	www.auftrag.ch	41	M	5.39024	D	13.8625	VD	13.4545	2933.44	960.073	386.488	155.951	20.4634
628	ch	6	PO	www.foodaktuell.ch	65	VD	8.70769	D	12.397	D	32.9604	5329.4	1774.22	818.246	257.785	42.1538
629	ch	6	PO	www.prolife.ch	63	E	2.52381	M	9.84705	D	42.4288	3849.71	1264.78	604.81	167.206	43.3968
630	ch	6	PO	www.saraschaffner.ch	2	E	3.5	D	10.759	D	32.264	490.5	171	75.5	23	5
631	ch	6	PO	www.energie-experten.ch	2123	E	4.42723	D	11.4608	D	35.3735	2134.34	707.592	325.058	101.197	19.4225
632	ch	2	NPO	skos.ch	41	D	5.60976	D	11.6891	D	31.0615	1439.22	493.927	210.122	74.6585	14.0244
633	ch	2	NPO	www.burnoutexperts.ch	-	-	-	-	-	-	-	-	-	-	-	-
634	ch	2	NPO	www.tierischmenschlich.ch	7	VE	1	M	9.70929	D	46.6663	2774.57	925.571	472.286	112.857	29.4286
635	ch	8	PC	www.actif-avec-sep.ch	33	M	5.15152	D	11.2172	D	40.2679	1376.03	452.182	219.667	63.0606	12.697
636	ch	6	PO	www.vegetarismus.ch	-	-	-	-	-	-	-	-	-	-	-	-
637	ch	6	PO	www.sinndrin.ch	5	D	6	D	12.7478	VD	28.9562	3301.2	1098.4	471.6	176.6	31.6
638	ch	6	PO	massage-am-weg.ch	13	E	3.15385	D	10.9782	D	37.8698	1655.69	551.769	259.462	79.3077	17.3846
639	ch	6	PO	www.whitesmyle.ch	17	E	4.47059	VD	14.3671	VD	14.6433	9862.65	3304.18	1369.65	546.471	65.5294
640	ch	6	PO	www.megasb.ch	4071	E	2.99607	D	13.4671	VD	20.058	604.408	193.495	80.7241	31.0386	4.51634
641	ch	2	NPO	fmh.ch	23	D	6.82609	D	13.5804	VD	18.546	3209.43	1068.74	454.565	162.87	37.6522
642	ch	6	PO	www.aids-images.ch	52	D	6.48077	D	12.421	D	31.5425	5845.79	1999.17	922.077	282.308	41.8462
643	ch	2	NPO	www.niko-stop.ch	4	M	5	D	11.684	D	37.0805	4584	1487.5	683.25	225.5	41.5
644	ch	6	PO	acerola.ch	1	VD	9	D	11.882	D	35.914	7753	2551	1167	391	72
645	ch	6	PO	implakom.ch	44	E	3.18182	D	10.8918	D	39.2712	1915.73	647.955	304.114	92.8409	19.5909
646	ch	6	PO	www.magic-pierre.ch	1	VD	9	VD	14.313	VD	24.527	7178	2481	1077	409	52
647	ch	6	PO	www.sabe-schweiz.ch	5	E	4.2	D	12.035	VD	27.2252	1763.2	576	236.4	92.2	17.8
648	ch	6	PO	www.yvonnewerner.ch	3	VE	1	D	12.714	D	31.9013	2444.67	817.333	365.333	131.333	23.3333
649	ch	6	PO	clinic4skin.ch	5	M	5.4	VD	14.5748	VD	18.0472	1865.2	610.6	259.4	98.4	10.8
650	ch	6	PO	www.patientexperience.hirslanden.ch	2	E	4	VD	14.6975	VD	9.791	3567	1248	523	187.5	22.5
651	ch	6	PO	herz-zeit.ch	106	VE	1.9434	D	12.5793	VD	28.2084	1104.91	361.368	170.094	49.3208	7.86792
652	ch	6	PO	www.radarservice.ch	3	VD	10	VD	14.3123	VD	17.8593	4907.67	1673.67	684.667	292.333	34.3333
653	ch	6	PO	raabe-beratung.ch	4	E	3.5	D	11.47	D	34.505	888.5	303.5	137	45	10
654	ch	6	PO	www.fotofaces.ch	2	E	3.5	M	9.166	D	45.401	765	263	124.5	35	9
655	ch	6	PO	www.lifestyleforum.ch	38	E	3.60526	D	10.9332	D	39.909	3666.89	1227.11	584.263	169.684	33.6053
656	ch	6	PO	www.tantramassage.ch	1	VE	1	D	10.296	D	35.101	1995	707	310	101	27
657	ch	6	PO	www.care-biel.ch	-	-	-	-	-	-	-	-	-	-	-	-
658	ch	6	PO	www.similibus.ch	5	D	8.4	D	12.7302	VD	29.2152	9658.8	3066.4	1349.6	490.8	100.6
659	ch	1	M	cp.20min.ch	3	VE	1.33333	D	10.1953	D	42.6063	3378.67	1121.33	534.667	158	37.6667
660	ch	6	PO	www.swissveg.ch	8	D	5.625	D	12.4275	D	32.6204	20885.1	6880	3148.5	1019.38	186.25
661	ch	6	PO	skin689.ch	12	M	4.58333	D	11.8872	D	33.274	4171.25	1397.42	634.583	205.167	37.5
662	ch	3	GPH	www.kons.zmk.unibe.ch	4	D	5.75	D	12.558	VD	15.887	972.25	341.75	119	58.5	2.5
663	ch	6	PO	www.suchtmagazin.ch	25	VD	9.84	VD	14.6787	VD	11.7954	11539.1	3918.88	1596.28	628.44	94
664	ch	2	NPO	hepc.ch	23	M	5.21739	D	12.5514	D	30.2179	1774.22	608.609	272.304	93.4348	15.1304
665	ch	1	M	www.limmattalerzeitung.ch	13385	M	5.48696	D	11.768	D	36.0423	3206.77	1017.17	480.823	146.166	28.9038
666	ch	2	NPO	www.ngbe.ch	9	E	3.66667	D	13.9461	VD	13.2759	698.111	232.111	92.4444	36.8889	6.88889
667	ch	6	PO	www.suedostschweizjobs.ch	182	E	3.95055	D	12.2372	VD	26.228	1072.39	334.28	136.621	54.0604	11.1758
668	ch	6	PO	www.forumgesund.ch	6	D	7.66667	D	12.1672	D	32.1707	13895.7	4678.67	2154.17	658.333	112.333
669	ch	2	NPO	www.aspergerhilfe.ch	1	VE	1	VD	15	VD	0	173	66	18	12	1
670	ch	2	NPO	www.pneumo.ch	2	VD	10	D	13.204	VD	21.325	12261	4061	1634	671	123
671	ch	2	NPO	skmr.ch	11	VD	9.36364	D	13.6765	VD	20.8136	8974.91	3002.91	1298.27	451.364	62.1818
672	ch	6	PO	www.laermorama.ch	54	E	4.27778	M	9.77037	D	44.8571	4798.24	1563.28	744.796	219.852	51.5926
673	ch	6	PO	www.fundraiso.ch	21	D	6.52381	D	11.674	D	31.7044	2907.86	963.238	426.048	143.571	30.381
674	ch	6	PO	www.shi.ch	13	D	6.53846	VD	14.8156	VD	15.1285	8754.15	2884.15	1224.77	486.462	52.7692
675	ch	6	PO	www.hypnoseschweiz.ch	7	VD	8.57143	VD	14.5857	VD	13.7324	2098.29	737.143	291.714	124.571	13.8571
676	ch	3	GPH	irphsg.ch	34	D	6.41176	D	10.9576	VD	25.075	3119.29	1014.06	423.353	154.912	38.5
677	ch	4	PB	energisch.ch	66	M	5.31818	D	12.4954	D	30.251	3362.73	1100.36	497.576	165.803	28.3788
678	ch	6	PO	www.lindberg.ch	133	VD	9.8797	E	7.33199	M	60.7641	11303.1	3018.26	1602.8	365.18	140.361
679	ch	3	GPH	www.paras.uzh.ch	57	D	6	VD	14.2275	VD	7.46225	1032.25	349.86	129.351	59.0351	11.4912
680	ch	6	PO	report.migros.ch	88	D	6.90909	D	12.866	VD	24.8938	8297.15	2756.14	1193.32	415.557	68.1477
681	ch	6	PO	www.sro.ch	53	D	6.4717	D	12.387	VD	25.2142	5675.6	1921.72	802.208	296.585	46.6792
682	ch	6	PO	spitalthun.ch	19	D	7.89474	VD	14.2189	VD	10.8218	7053.16	2422.79	890.158	414.211	49.4737
683	ch	6	PO	www.naturage.ch	19	VE	1	D	11.8661	D	33.3323	10553.4	3496.21	1567	530.263	110.474
684	ch	3	GPH	iff.unisg.ch	10	D	6.6	D	12.9341	VD	23.0306	1331.9	443.3	192.2	66.5	11.6
685	ch	3	GPH	infekt.ch	3230	VD	9.88793	D	11.3183	D	34.6711	3734.88	1269.56	573.419	184.828	39.4232
686	ch	2	NPO	www.fpk.ch	-	-	-	-	-	-	-	-	-	-	-	-
687	ch	4	PB	klaeuiblog.ch	190	E	3.99474	M	9.83855	D	47.0928	1357.09	452.879	226.2	58.8263	14.6105
688	ch	2	NPO	ofpg.ch	229	E	3.62445	D	11.5532	D	33.1053	1190.59	389.751	174.035	57.2707	11.4672
689	ch	3	GPH	www.uniskingrafts.uzh.ch	4	D	6	D	13.4712	VD	16.8407	512.75	174.75	75.25	27.25	3
690	ch	6	PO	www.neurodermitis.ch	67	VE	1.80597	VD	14.0063	VD	16.1806	6526.75	2202.55	1005.12	328.06	52.6567
691	ch	6	PO	www.online-therapy.ch	18	D	7.66667	D	12.2834	VD	28.8739	3660.83	1225.33	543.556	185.222	36.3333
692	ch	6	PO	www.vr-haftung.ch	22	E	4.13636	VD	14.1945	VD	11.4983	1966.73	632.818	251.955	105.5	13.9091
693	ch	6	PO	www.carinebuhmann.ch	10	VE	1.2	D	11.0372	D	34.1569	6948.2	2277.8	1051.3	327.1	89
694	ch	6	PO	www.krankenhaus.ch	-	-	-	-	-	-	-	-	-	-	-	-
695	ch	3	GPH	blog.ksb.ch	94	VE	1.29787	VD	14.8459	VD	17.0188	527.234	162.691	92.2766	19.2553	1.62766
696	ch	7	O	www.bedrohungsmanagement.ch	1	VD	9	VD	15	VD	4.574	3323	1134	418	190	25
697	ch	6	PO	freakfood.ch	131	E	3.0916	M	9.34752	D	46.2694	3112.88	1013.38	501.008	127.664	33.6947
698	ch	6	PO	www.kszsg.ch	20	E	3.7	D	12.9226	VD	22.453	2860.9	947.2	409.6	138.7	20.05
699	ch	6	PO	www.journal21.ch	142	E	3.73239	M	8.71713	D	48.8528	1565.99	508.944	248.944	66.4225	18.9789
700	ch	3	GPH	studmed.unibe.ch	27	D	8.14815	D	13.1679	VD	18.8525	29704.3	9826.07	3949.41	1562.48	287.074
701	ch	6	PO	www.herabsetzung.ch	17	D	6.29412	D	13.8823	VD	14.8568	1433.24	474.647	190.059	75.5882	10.2353
702	ch	6	PO	www.weka.ch	1530	D	7.20327	D	12.3322	VD	29.4816	6268.42	2081.18	919.436	311.933	54.383
703	ch	6	PO	www.gsundheits-praxis.ch	16	D	6.875	D	12.7165	VD	24.2506	1579.25	533.812	227.25	82.6875	13.5
704	ch	2	NPO	www.energiestiftung.ch	67	D	5.92537	D	11.6377	D	33.6811	2708.37	892.522	402.134	130.94	26.209
705	ch	3	GPH	www.swissnuclear.ch	47	D	5.89362	D	11.6594	D	33.0343	2524.96	841.915	376.936	126.574	23.0638
706	ch	6	PO	www.bezahlbaremedis.ch	2	VD	9.5	D	13.3115	VD	24.5035	4705	1597.5	691	243	36.5
707	ch	6	PO	shop.publiceye.ch	1	M	5	D	12.608	D	34.173	1238	427	195	67	11
708	ch	3	GPH	sbf.unisg.ch	28	M	5.25	D	10.8656	D	33.7627	1683.29	575.321	250.464	85.2857	21.6071
709	ch	6	PO	www.sbinstitut.ch	11	M	4.63636	D	12.0055	VD	25.7781	1112.36	376.818	162.727	54	9.81818
710	ch	6	PO	events24.ch	86	E	3.19767	D	11.1092	D	38.2397	4768.53	1590.01	745.279	225.837	47.314
711	ch	3	GPH	cdi.unisg.ch	35	D	6.51429	D	12.9235	VD	23.5516	2390.09	804.657	339.514	124.571	21.9143
712	ch	6	PO	www.phytohormone.ch	13	E	3.69231	D	12.9574	VD	26.4852	4004.31	1327.31	569.846	210.154	36
713	ch	6	PO	www.helixshop.ch	6	E	3.16667	D	10.4147	D	41.3048	2105	702.5	326	101.167	23
714	ch	6	PO	vet-magazin.ch	123	M	4.64228	D	13.5983	VD	22.0502	8863.79	2969.35	1221.23	486.293	42.0325
715	ch	6	PO	www.travailsuisse.ch	54	D	6.90741	D	12.5538	VD	27.867	4211.41	1403.5	608.074	210.667	34.5185
716	ch	2	NPO	www.rheuma-net.ch	5	D	7	D	13.5342	D	29.6264	1255.8	434	170.2	74	9.8
717	ch	6	PO	www.eutonie.ch	1	VD	9	D	12.778	VD	27.129	5192	1755	739	290	53
718	ch	6	PO	www.klinikschuetzen.ch	15	D	8.4	VD	14.4008	VD	7.11007	10361.9	3454.87	1485.13	532.267	93.2
719	ch	6	PO	www.schmerzexperten.ch	396	VE	1.4697	D	13.0833	VD	27.9444	13152.8	4295.47	1929.73	634.038	101.763
720	ch	6	PO	www.sweat-stop.ch	6	D	5.5	D	11.9807	D	34.0507	11474	3764.83	1728.67	560.667	116.5
721	ch	6	PO	www.dr-carmine.ch	35	D	8.42857	VD	14.9223	VD	8.67069	3653.74	1203.23	475.829	200.486	21.0857
722	ch	6	PO	www.erben-gemeinschaft.ch	9	E	3.44444	D	13.6352	VD	19.3124	1132.11	372.889	158.778	56.5556	9
723	ch	6	PO	www.gyne-am-see.ch	29	VD	8.68966	D	13.5992	VD	17.0026	15161.3	5096.52	2176.03	769.034	115.379
724	ch	3	GPH	www.neuro-rehab.uzh.ch	27	D	7.11111	D	10.0305	D	35.0749	1006.44	334.37	151	45.2593	14.1481
725	ch	6	PO	freiraum-institut.ch	48	D	8.39583	D	13.7477	VD	19.1255	9692.06	3187.6	1373.38	487.104	65.6042
726	ch	6	PO	www.christianweiss.ch	-	-	-	-	-	-	-	-	-	-	-	-
727	ch	6	PO	www.foodnews.ch	293	M	4.77816	D	12.0058	D	30.7114	6898.28	2256.32	1003.67	343.263	66.57
728	ch	2	NPO	www.voev.ch	54	D	6.53704	D	12.4678	VD	28.1713	1479.7	488.056	213.981	73.537	12.6296
729	ch	2	NPO	www.nichtraucherschutz.ch	-	-	-	-	-	-	-	-	-	-	-	-
730	ch	2	NPO	www.aidsfocus.ch	669	D	6.02392	D	11.5929	D	32.4695	2235.36	766.809	345.952	107.463	19.861
731	ch	6	PO	www.dunkelweiss.ch	12	M	5.33333	D	13.0265	VD	29.0454	3046.58	1033.08	464.833	152.167	24
732	ch	6	PO	www.mbsr-watsu.ch	5	D	7.2	D	12.9004	VD	25.2528	2364.6	789.8	347.8	119.2	20
733	ch	6	PO	www.integrative-koerperarbeit.ch	2	D	7.5	D	11.486	D	34.664	2740	931.5	403	142.5	28
734	ch	6	PO	profi-hypnosetherapie.ch	6	E	3.33333	M	9.37	D	47.012	7705.5	2564	1270.83	332.5	92.1667
735	ch	6	PO	cbdhanfladen.ch	4	D	7.25	D	10.9503	D	39.7118	3276.5	1127.25	542.5	152.75	30.75
736	ch	6	PO	www.tcmfood.ch	26	VE	2	D	12.82	D	31.6468	672.808	225.769	102.308	35.8462	5.96154
737	ch	6	PO	www.guteschulnoten.ch	5	E	4	D	11.9572	D	31.0042	2828.4	942.2	419.6	135.6	23.8
738	ch	6	PO	www.viplashes.ch	20	E	3.35	D	12.9259	VD	23.8927	1402.85	466.9	198.85	75.7	13.8
739	ch	6	PO	ausgefuchst.ch	32	E	3.3125	D	11.6019	VD	24.6023	2223.47	725.906	326.062	102.156	22.8125
740	ch	6	PO	www.pinus-pygenol.ch	8	VE	1.75	D	12.2486	D	33.8705	1190.75	403.5	184.125	60.625	11.25
741	ch	6	PO	www.bonatics.ch	5	VE	2.2	D	12.6026	D	31.2192	766.4	276.2	125.6	38.4	6.6
742	ch	6	PO	www.hypnosepraxismeier.ch	47	VE	1.85106	D	10.8434	D	38.76	4296.13	1410.15	674.085	193.106	41.2766
743	ch	6	PO	saxerfrei.ch	12	E	3.66667	D	10.3168	D	38.4918	2826	931.75	423.5	134.083	28.75
744	ch	2	NPO	calcuttarescue.ch	120	D	6.34167	D	12.2701	D	30.2601	1891.37	646.35	300.892	89.5833	15.8
745	ch	6	PO	www.impulsmanagement.ch	10	E	3.5	D	11.1098	D	36.2352	10425.1	3487.7	1625.6	477.8	92.6
746	ch	6	PO	www.tonfeld-praxis.ch	-	-	-	-	-	-	-	-	-	-	-	-
747	ch	6	PO	apply.refline.ch	53	VD	8.67925	VD	14.592	VD	9.97877	2250.15	759.547	300.019	120.302	13.8302
748	ch	6	PO	www.shiatsu-behandlung.ch	4	D	6.25	D	12.695	VD	17.4743	1053	380.75	147.25	55.75	7
749	ch	6	PO	jobs.inselgruppe.ch	1	VD	10	VD	14.039	VD	11.454	7158	2485	956	392	58
750	ch	6	PO	testwordpress.shiatsu-behandlung.ch	-	-	-	-	-	-	-	-	-	-	-	-
751	ch	2	NPO	www.stiftung-humor-und-gesundheit.ch	13	D	7.07692	D	12.2048	D	30.798	1744.85	584.462	260.154	85.7692	16.0769
752	ch	3	GPH	neuropsychiatry.unibas.ch	2	VD	10	VD	15	VD	0.593	1753.5	643.5	234.5	121.5	8.5
753	ch	3	GPH	unigeschichte.unibas.ch	133	D	7.37594	M	9.62665	D	45.4109	4085.05	1385.04	595.609	207.579	37.9774
754	ch	3	GPH	www.crib-usb.ch	2	VD	9.5	VD	15	VD	7.2385	2099	728.5	285.5	127	12.5
755	ch	6	PO	www.muggenthaler.ch	78	D	6.14103	D	13.0647	VD	27.9022	4074.73	1357.19	608.192	208.949	34.3462
756	ch	6	PO	www.haare-koerper.ch	9	E	4.33333	VD	14.823	VD	2.54933	16619.7	5428.44	2060.78	918.111	52.8889
757	ch	6	PO	www.fettabsaugungen.ch	762	E	4.19029	VD	14.7265	VD	2.18955	2804.39	745.512	217.961	103.203	8.13911
758	ch	6	PO	www.teilzahlungen.ch	11	E	3.72727	D	12.8676	VD	23.9686	673.273	211.182	92.3636	34.2727	5.90909
759	ch	2	NPO	www.grundeinkommen.ch	15	E	4.2	D	10.6591	D	39.7204	3044.93	1012.6	502	130	33.0667
760	ch	6	PO	xn--homopathie-bless-owb.ch	22	D	6.22727	D	12.3634	D	30.2474	5053.32	1702.36	802.455	234.5	41.7727
761	ch	2	NPO	www.tourette.ch	3	VD	10	D	12.289	D	33.27	14996.7	5067.33	2406.33	720	113.333
762	ch	6	PO	www.nu3.ch	412	E	3.01456	D	11.9368	D	36.7747	7309.5	2409.01	1160.44	337.597	63.5097
763	ch	6	PO	generation-m.migros.ch	34	E	2.88235	D	11.7574	VD	21.5884	615.912	201.824	82.8235	31.1471	5.88235
764	ch	2	NPO	stigmafrei.ch	1	VD	9	D	13.477	VD	16.5	2670	902	369	129	18
765	ch	6	PO	www.doppelpunkt.ch	55	M	4.65455	M	9.99802	D	43.7828	2496.87	831.527	401.036	112.527	26.9818
766	ch	6	PO	www.christophreich.ch	5	D	7	D	12.5018	VD	24.632	5236.4	1720.2	786.2	239.8	50.4
767	ch	6	PO	cbdbro.ch	10	D	7.3	D	11.5584	D	35.8828	10251.1	3545.9	1626	517.7	103.4
768	ch	3	GPH	www.svp.ch	1713	D	7.77175	D	12.3165	D	30.1092	3487.11	1167.07	522.683	170.571	29.5709
769	ch	6	PO	www.personal-verleih.ch	5	M	5	D	13.0018	VD	18.7748	782.4	254.6	100.6	39.4	7.6
770	ch	6	PO	www.hiv.ch	34	VD	9.82353	D	12.8342	VD	25.4937	10431	3622.53	1548.35	537.676	88.6176
771	ch	6	PO	liturgie.ch	109	M	4.77064	D	10.9375	D	38.2997	2272.43	759.092	370.183	99.945	20.9725
772	ch	2	NPO	www.mcs-liga.ch	-	-	-	-	-	-	-	-	-	-	-	-
773	ch	3	GPH	uegk-schweiz.ch	8	E	3.375	D	12.439	VD	26.2796	825	283.125	124	41.25	7.5
774	ch	2	NPO	www.stiftung-kinderkrebs.ch	3	D	7	D	11.3623	VD	14.1427	8191	1841	679	238.667	64
775	ch	3	GPH	suchtpraevention-aargau.ch	26	E	3.30769	D	12.0824	D	31.4805	2098.12	650.5	298.115	95.3462	16.3846
776	ch	8	PC	www.medapharma.ch	-	-	-	-	-	-	-	-	-	-	-	-
777	ch	6	PO	www.yogayurveda.ch	26	E	4.26923	D	12.6483	VD	25.7387	2951.15	983.462	419.308	151.462	28.3462
778	ch	6	PO	www.cineman.ch	5	M	4.6	D	11.8496	D	37.7528	2812	950.8	461.6	132.2	21.4
779	ch	2	NPO	frei.amnesty.ch	2	D	6	D	11.19	D	34.148	2987	1007	451	141.5	26
780	ch	6	PO	cockpit.gfsbern.ch	2	VD	10	D	12.499	D	32.994	14888.5	4957.5	2274	740.5	117
781	ch	6	PO	www.diabetesbasel.ch	-	-	-	-	-	-	-	-	-	-	-	-
782	ch	2	NPO	www.fondation-sne.ch	4	D	7.75	D	11.3293	D	35.1108	13310.5	4472.5	1923.75	696.75	138.5
783	ch	6	PO	www.meinmasseur.ch	37	E	3.13514	D	10.649	D	40.6071	4308.73	1436.86	697.054	199.243	47.4324
784	ch	6	PO	www.thutgut.ch	10	E	3.8	D	10.3901	D	37.9446	665.7	221	104.2	29.9	6.9
785	ch	1	M	polizei24.ch	235	M	4.53191	D	10.5414	D	39.6278	1036.95	342.634	160.34	49.5149	11.0723
786	ch	3	GPH	www.pbfm.uzh.ch	8	E	3.875	D	13.0529	VD	14.6851	988	336.25	132	52.5	8.5
787	ch	3	GPH	blog.zhaw.ch	443	E	4.37923	D	11.2809	D	35.8983	4275.92	1447.55	684.851	198.521	40.2641
788	ch	6	PO	www.galana.ch	1	VE	2	D	12.313	D	43.25	161	55	26	10	2
789	ch	6	PO	www.vetimage.ch	2	D	7.5	D	11.934	VD	27.4525	5000	1743.5	752	255	48.5
790	ch	6	PO	www.kirchliche-bibliotheken.ch	2	D	7.5	D	13.1235	VD	25.7275	7618.5	2473.5	1108	364.5	60
791	ch	3	GPH	www.hfb.ch	16	E	2.875	D	12.4344	VD	22.0873	272.875	92.125	37.3125	14.1875	3
792	ch	6	PO	ethix.ch	13	M	5.23077	D	11.3115	D	33.2278	3637.46	1218.54	558.615	171.154	35.4615
793	ch	6	PO	www.markus-frauchiger.ch	17	VD	10	VD	14.1438	VD	9.51	42619.5	14166.3	5968.35	2145.41	314.412
794	ch	3	GPH	kathrin.unibas.ch	3	D	8.33333	M	9.50333	D	46.3773	690.667	223.333	104.333	32	12.6667
795	ch	6	PO	pathorama.ch	-	-	-	-	-	-	-	-	-	-	-	-
796	ch	6	PO	www.basel-express.ch	560	E	4.45536	D	11.2499	D	37.3962	3572.97	1190.25	554.486	168.759	33.9804
797	ch	6	PO	zgn.ch	4	VD	10	D	13.2398	VD	21.141	3653.25	1215.75	484.25	192.5	36.25
798	ch	6	PO	patientensicht.ch	439	D	7.79271	D	12.3653	VD	23.1516	3512.87	1177.63	497.267	181.843	37.9339
799	ch	6	PO	www.suchtcoach.ch	3	D	7.66667	VD	14.6203	VD	5.00633	2570	898	353.333	141	17
800	ch	6	PO	www.internationales-erbrecht.ch	41	M	4.80488	D	13.5899	VD	20.5834	1356.73	423.634	176.293	67.8293	9.80488
801	ch	6	PO	www.moenkeberg.ch	10	E	2.6	D	12.3171	D	30.0138	3797.6	1296.4	562.9	205.1	40.2
802	ch	6	PO	www.malermeier.ch	1	VE	2	D	10.759	VD	28.622	692	203	83	31	10
803	ch	2	NPO	www.sclerodermie.ch	14	E	4.28571	D	12.6794	VD	23.2256	989.214	333.571	142.357	51.6429	10.6429
804	ch	6	PO	www.faustpfandrecht.ch	4	E	3.75	VD	14.3477	VD	15.6315	708	227	90.75	39	4.75
805	ch	6	PO	www.remo-largo.ch	12	VD	8.83333	D	11.3878	D	34.7396	4471.67	1485.08	704.25	200.917	87.5
806	ch	3	GPH	www.cgs.unibe.ch	18	E	2.83333	D	11.534	VD	29.1555	342.778	113.222	46.6111	17.2222	3.22222
807	ch	4	PB	pharmama.ch	1689	E	2.57253	M	9.49962	D	49.0534	6970.52	2269.72	1167.33	279.553	72.0107
808	ch	6	PO	wp.urosteph.ch	3	D	7.66667	D	12.4563	VD	26.9643	12965.7	4365.33	1844	689	126.333
809	ch	2	NPO	nss-schweiz.ch	1	VD	10	VD	15	VD	3.688	12093	3534	1326	559	65
810	ch	8	PC	www.pharmamedica.ch	17	E	3.82353	D	11.5639	D	34.8605	2944.76	971.529	440.824	144.765	25.7059
811	ch	6	PO	www.lipo-filling.ch	48	D	6.4375	D	10.6417	D	39.5454	1373.56	465.417	212.438	70.125	18.3958
812	ch	6	PO	www.buteyko-schweiz.ch	8	M	4.5	D	13.3854	VD	22.9855	2847.62	976.375	422.625	157.125	25.75
813	ch	6	PO	www.bienen-sense.ch	213	M	4.61033	D	12.3759	VD	27.8241	1184.24	387.352	169.16	58.4366	10.7606
814	ch	6	PO	www.akupunkturmassage.ch	8	D	5.75	D	13.1699	VD	22.3581	3571.25	1221.25	500.5	197.125	32.625
815	ch	6	PO	www.kiranvillage.ch	9	E	4.33333	D	12.457	VD	26.5412	1231.89	427.222	184	65.1111	11.2222
816	ch	6	PO	www.transgourmet-origine.ch	7	VE	2.28571	D	11.2917	D	37.0619	1724.29	576.429	268.429	83.2857	19.1429
817	ch	8	PC	www.frei-swiss.ch	46	M	4.91304	D	13.4191	VD	22.9006	1286.93	428.478	179.674	67.413	10.7826
818	ch	3	GPH	www.zhref.ch	363	E	3.01377	D	12.4806	VD	8.0271	991.399	305.848	115.978	42.5785	11.303
819	ch	6	PO	mamahatjetztkeinezeit.ch	128	M	5.04688	D	10.4427	D	44.1398	4837.38	1608.5	823.312	199.633	46.125
820	ch	6	PO	www.augenlaser.ch	2	VD	8.5	D	10.5435	D	39.107	13698	4605	2136	638.5	152.5
821	ch	2	NPO	www.svomp.ch	-	-	-	-	-	-	-	-	-	-	-	-
822	ch	8	PC	www.roche-online.ch	1	E	4	VD	14.404	VD	18.014	367	122	49	21	3
823	ch	3	GPH	www.campus-davos.ch	6	VD	10	VD	14.7207	VD	15.2808	3416.5	1183	488.667	185.667	20.8333
824	ch	2	NPO	www.svss-uspda.ch	2	VD	10	M	9.958	D	43.1555	10876.5	3553.5	1679	494.5	129
825	ch	6	PO	www.euro-denta.ch	-	-	-	-	-	-	-	-	-	-	-	-
826	ch	2	NPO	www.sgac-ssce.ch	14	D	5.5	D	12.9705	VD	14.5737	639	212.929	86.5714	37.7143	5.35714
827	ch	2	NPO	zpkh.ch	8	D	6.125	VD	14.5931	VD	7.985	1458.88	485	184.625	86.375	10
828	ch	3	GPH	www.inneremedizin.usz.ch	31	D	7.96774	VD	14.287	VD	11.6236	1617.19	560.484	223.935	91.0323	15.6774
829	ch	6	PO	www.fachkraefte-schweiz.ch	86	D	6.89535	VD	14.0604	VD	14.7533	2557.37	862.151	350.477	134.744	16.9535
830	ch	8	PC	www.sanacare.ch	18	D	6.72222	D	12.1527	VD	28.7515	1398.61	469.556	203.611	70.3889	13.6667
831	ch	2	NPO	www.sgedssed.ch	1	VD	10	VD	15	VD	0	4970	1728	613	323	14
832	ch	6	PO	www.personalequalificato-svizzera.ch	86	D	6.18605	VD	14.1893	VD	12.0564	2390.62	813.663	324.698	129	15.3721
833	ch	3	GPH	www.data.uzh.ch	67	M	4.92537	D	10.6357	VD	15.0664	1452.87	501.925	209.731	76.2239	12.7761
834	ch	6	PO	www.hess-psy.ch	4	D	8	VD	14.1532	VD	10.5378	2784.75	925.5	346.25	159.5	38.25
835	ch	6	PO	www.spitalbelp.ch	-	-	-	-	-	-	-	-	-	-	-	-
836	ch	2	NPO	www.swissheartgroups.ch	22	E	2.90909	D	12.9285	VD	21.8756	1484.36	499.455	209	76.6364	13.3636
837	ch	6	PO	uster-wetzikon.ch	2	VD	10	VD	14.568	VD	16.746	10542	3614	1472	586	75
838	ch	6	PO	www.lerntierpsychologie.ch	18	E	3.22222	M	9.3825	D	47.3127	1601.61	544.889	277.056	66.4444	16.8333
839	ch	6	PO	www.bioinspired-materials.ch	13	D	7.46154	D	13.4778	VD	15.8302	2677.08	921	368.538	149.692	19.3077
840	ch	3	GPH	www.ztd.ch	1	VD	10	D	12.22	D	33.1	63910	21247	9790	3050	491
841	ch	2	NPO	kpni.ch	10	VD	8.5	D	12.886	VD	21.3741	1749	581.4	242.5	89.5	15.4
842	ch	8	PC	www.swissdocu.ch	115	D	7.33913	D	13.3688	VD	19.9878	2005.75	688.739	284.078	110.426	15
843	ch	2	NPO	www.pankreasstiftung.ch	6	E	2.66667	D	11.7797	D	31.1277	619.833	202.333	87.6667	29.3333	5.33333
844	ch	6	PO	veganismus.veganismus.ch	4	E	3.5	D	11.4908	D	32.33	1382	457.75	205.75	67	14.25
845	ch	6	PO	www.barbaraschlochow.ch	-	-	-	-	-	-	-	-	-	-	-	-
846	ch	2	NPO	www.gemeinde-zuerich.ch	3	VE	1	E	6.82233	M	62.826	6710	2225	1302.33	190	67.6667
847	ch	2	NPO	gemeinde-basel.ch	1	VE	2	E	7.994	D	51.363	578	209	108	22	7
848	ch	2	NPO	ig-luftentfeuchter.ch	2	E	4	D	11.6325	D	37.732	1872.5	595.5	285	84.5	17
849	ch	2	NPO	www.studienstiftung.ch	141	D	7.08511	D	12.4923	VD	27.1187	1941.99	644.17	276.468	99.7163	19.156
850	ch	3	GPH	www.hochschuldidaktik.uzh.ch	10	M	4.7	D	13.1451	VD	18.9592	1084.8	371	151.3	58.1	8.3
851	ch	3	GPH	coronavirus.unisante.ch	3	VD	9.66667	D	12.6513	D	32.5113	4178	1437.33	657.333	217.667	34.6667
852	ch	2	NPO	www.sex-i.ch	4	M	5	D	13.8422	VD	23.324	5706.75	1870.75	810.25	296.25	43.5
853	ch	6	PO	www.begutachtung.ch	13	D	6.23077	VD	14.2805	VD	7.71169	4596.46	1531.38	659.538	241.769	36.6923
854	ch	6	PO	www.rechtsvorschlag.ch	3	D	7	D	12.8913	D	39.781	1608.67	514.667	247.333	83	13.3333
855	ch	6	PO	www.iac.ch	36	D	5.83333	VD	14.0284	VD	8.08833	1908.28	640.25	251.667	99.3611	14.3333
856	ch	6	PO	www.acneinversa.ch	3	E	3	D	10.2723	D	43.1337	3861	1313	608	197.667	44.6667
857	ch	6	PO	praxisschaffhauserplatz.ch	29	VD	9.96552	D	12.5111	VD	21.8009	1505.38	509.345	198.517	86.2069	26.6552
858	ch	6	PO	www.begleiterkrankungen.ch	2	VE	2	D	13.831	VD	23.476	4686	1559	641	274	45
859	ch	6	PO	www.pensionskasse-swissre.ch	7	D	5.57143	D	13.6973	VD	16.5671	7855.71	2643.71	1072.71	424.286	64.4286
860	ch	6	PO	www.itmagazine.ch	2556	E	4.37911	D	11.1828	D	38.6328	1121.14	374.193	175.423	52.7629	10.466
861	ch	3	GPH	www.religionswissenschaft.uzh.ch	88	D	6.01136	D	13.4468	VD	16.4323	1747.39	597.489	237.636	97.1136	17.25
862	ch	6	PO	www.docapp.ch	1822	VD	9.23875	D	11.6717	D	30.4147	3069.82	1016.94	429.999	158.863	38.2722
863	ch	6	PO	newpage.pfapp.ch	-	-	-	-	-	-	-	-	-	-	-	-
864	ch	6	PO	arud.ch	235	M	5.23404	D	12.4635	D	29.9287	1178.83	402.715	170.766	64.2298	9.05532
865	ch	6	PO	www.sanierungsdarlehen.ch	13	M	4.53846	VD	14.0927	VD	12.0061	1325	437.769	173.692	70.1538	10.1538
866	ch	6	PO	www.emmi-benecol.ch	30	E	4.16667	D	12.8342	VD	23.3164	2260.53	711.767	296.933	101.567	21.4
867	ch	6	PO	mycoach.ch	2	E	2.5	D	13.363	D	33.5235	3444	1154.5	545	176	24.5
868	ch	6	PO	mdz-aare.ch	18	VD	9.77778	D	13.7323	VD	14.2217	3504.11	1183	449	194.222	26.1111
869	ch	6	PO	www.spitexbasel.ch	15	E	3.2	D	13.2623	VD	21.4759	2253.87	762.067	314.133	123.267	18.6
870	ch	6	PO	www.planat.ch	165	E	4.09697	D	12.4699	VD	27.1292	1197.31	402.309	174.461	61.6	10.8848
871	ch	6	PO	www.kompressionsstruempfe.ch	407	E	3.25307	D	11.8036	D	31.2934	4432.91	1467.33	644.941	218.292	41.8993
872	ch	6	PO	www.paracelsus-heute.ch	-	-	-	-	-	-	-	-	-	-	-	-
873	ch	6	PO	www.spital-oberengadin.ch	-	-	-	-	-	-	-	-	-	-	-	-
874	ch	6	PO	armutinfo.ch	6	M	5.16667	D	11.0103	D	32.445	2628.17	888.833	410.833	118	27.3333
875	ch	6	PO	www.cranio-merk.ch	1	VE	1	D	13.759	VD	18.574	8476	2765	1122	445	65
876	ch	6	PO	thera-online.ch	22	D	8	VD	14.3024	VD	15.3086	12892	4271.14	1762.59	679.455	80.1818
877	ch	6	PO	www.aektiv.ch	6	D	6	D	12.1423	D	29.5475	3431.83	1137.33	492.5	172.5	31.6667
878	ch	6	PO	www.bodysport.ch	1506	E	2.75896	D	12.1701	VD	28.7879	1794.09	605.276	266.739	89.9064	13.7776
879	ch	2	NPO	shg.ch	10	D	8	D	12.5293	VD	28.2131	6349	2146.3	944.5	326.8	61.4
880	ch	6	PO	www.foodways.ch	3	VE	2.33333	VD	14.416	VD	10.709	264	86.6667	35.6667	13.6667	1.66667
881	ch	4	PB	www.anchor.ch	437	E	4.01373	D	11.6269	D	33.1991	2828.28	949.799	434.22	136.865	28.2494
882	ch	6	PO	www.edupool.ch	4	VE	2	VD	15	VD	19.48	306	90	34	18	6
883	ch	6	PO	www.reiki.ch	17	E	4.35294	D	10.5606	D	40.5961	2182.41	738.588	351.765	101.471	23.4118
884	ch	6	PO	www.elternsein.ch	2	D	5.5	D	12.675	VD	27.6955	6085	2026	890	292.5	46.5
885	ch	6	PO	www.weiterbildung-lerncoaching.ch	11	E	3.63636	D	11.7414	D	31.0881	5581.91	1870.91	865.091	259.636	50.2727
886	ch	6	PO	www.angelikabless.ch	2	E	3.5	D	10.883	D	40.8825	22809.5	7622	3703.5	1020	197.5
887	ch	6	PO	www.porphyria.ch	10	D	6.1	D	13.6944	VD	17.3276	1131.5	365.1	149.1	60.9	9.5
888	ch	6	PO	www.heil-verzeichnis.ch	1105	M	4.8733	D	12.6889	VD	26.9675	3174.21	1054.3	461.308	161.271	25.2751
889	ch	6	PO	premiumjob.ch	108	D	5.9537	D	10.2655	VD	5.11426	1903.1	666.463	249.102	112.667	11.8241
890	ch	6	PO	www.augenzentrum-rapperswil.ch	16	D	6.3125	D	11.0758	D	37.9925	3979.62	1335.88	618.875	194.375	42.625
891	ch	6	PO	www.narcotop.ch	1	VD	9	D	12.545	VD	28.094	8938	3040	1306	476	83
892	ch	6	PO	www.spitalmaennedorf.ch	3	D	8	VD	14.6473	VD	15.0107	10419.3	3622.67	1423.33	623.333	88.6667
893	ch	6	PO	www.servier.ch	-	-	-	-	-	-	-	-	-	-	-	-
894	ch	6	PO	www.zeitpunkt.ch	371	E	4.20755	D	10.549	D	41.4488	4231.13	1404.39	678.286	189.577	41.2803
895	ch	2	NPO	www.anonyme-alkoholiker.ch	4	M	5.25	D	13.3797	VD	21.4623	813.5	262.75	117	39.5	9
896	ch	6	PO	www.subunternehmer.ch	5	E	2.6	VD	14.2402	VD	8.0104	1712.4	551	204.6	92.6	11.2
897	ch	3	GPH	www.adfontes.uzh.ch	742	D	7.36388	D	11.5714	D	34.7339	14689.4	4941.09	2179.87	750.625	148.968
898	ch	6	PO	www.atemschule.ch	11	E	2.81818	D	12.8452	VD	20.3452	1195.36	406.909	172	61	11.8182
899	ch	6	PO	www.relationale-psychotherapie.ch	12	VD	10	VD	14.5568	VD	5.0515	57080.4	18935.8	8126.58	2824	388.25
900	ch	6	PO	www.bats.ch	51	VD	8.98039	D	13.6996	VD	20.146	6284.24	2103.51	897.588	329.706	49.451
901	ch	6	PO	moebeltipps.ch	407	E	3.02457	D	11.1282	D	38.9925	4587.97	1519.98	716.342	217.057	44.3317
902	ch	3	GPH	www.schizophrenie.uzh.ch	14	VD	9.85714	D	12.1474	VD	27.1737	4937	1592.14	699.5	241.857	67.9286
903	ch	6	PO	www.untergrund-blättle.ch	1862	D	5.5247	D	11.2402	D	35.6259	5597	1875.05	862.619	267.161	43.522
904	ch	4	PB	www.scil-blog.ch	106	D	7.17925	D	13.4412	VD	20.7593	3537.58	1191.07	501.509	183.434	27.2925
905	ch	7	O	www.effik.ch	15	E	3.66667	D	12.1702	VD	28.851	1980.93	664.867	302.533	97.0667	18.5333
906	ch	2	NPO	www.xn--stiftung-folsure-7nb.ch	3	VE	2	D	13.4347	VD	26.6063	5491	1834	812.333	301	43.6667
907	ch	3	GPH	www.neuroscience.unibe.ch	94	D	5.73404	M	8.71186	D	41.7101	187.66	61.4149	27.3404	8	3.56383
908	ch	3	GPH	www.swissaf.ch	21	D	7.85714	D	13.6605	VD	12.8606	1646.33	510.19	182.476	77.9524	15.3333
909	ch	6	PO	iswari.ch	83	VE	1.49398	M	9.97847	D	41.6968	1720.07	585.217	272.446	82.8072	21.1807
910	ch	3	GPH	www.aop.psy.unibe.ch	15	D	7.13333	D	12.0449	VD	24.6427	1307.73	401.133	168.533	59.3333	17.9333
911	ch	6	PO	zahnarztzentrum.ch	13	E	2.92308	D	13.4047	VD	25.9855	8193.69	2687.46	1165.85	427	63.5385
912	ch	6	PO	www.mdz.ch	3	D	6	D	12.2667	VD	24.2303	3604.33	1216.67	521.333	184	40.6667
913	ch	6	PO	www.uster-wetzikon.ch	2	VD	10	D	12.8755	VD	25.9995	9766	3343	1414	528.5	93
914	ch	2	NPO	www.vzk.ch	11	VD	9.36364	D	12.1227	VD	29.0165	6426.36	2161.09	939.818	322.455	59.3636
915	ch	6	PO	blog.balgrist.ch	44	M	5.40909	D	11.783	D	31.8381	3111.73	1051	469.818	152.955	27.8636
916	ch	6	PO	100ways.ch	12	D	6.08333	D	12.6665	VD	28.0757	2545.17	847.917	379.5	129.25	22.25
917	ch	3	GPH	migration.lu.ch	7	M	5	D	13.3557	VD	20.8127	729	233.429	93.8571	40.1429	5.57143
918	ch	3	GPH	www.gesundheitsberufe.ch	13	VD	9.07692	VD	14.9109	VD	7.14562	7829.77	2650.23	999.615	448.692	58.6154
919	ch	6	PO	www.puls-berufe.ch	5	D	7.2	VD	14.2466	VD	9.8168	4853.6	1645.2	624	270.8	39.2
920	ch	6	PO	www.hospital-jobs.ch	89	VD	9.06742	VD	14.5928	VD	10.9569	1975.69	663.416	262.236	111.82	13.5506
921	ch	6	PO	www.mobilesport.ch	186	E	3.77419	D	12.6333	VD	25.8286	2020.46	669.016	288.366	102.554	18.3387
922	ch	6	PO	www.selofoundation.ch	22	D	6.40909	D	12.0388	D	30.1621	3372.55	1149.36	495.727	173.818	31.0455
923	ch	3	GPH	www.rheumabern.ch	89	D	6.47191	D	13.6339	VD	12.8119	836.775	290.775	110.944	48.1798	7.2809
924	ch	3	GPH	www.neuronetwork.unibas.ch	2	E	3.5	D	10.2895	D	38.516	23305	7740	3509.5	1109	281.5
925	ch	2	NPO	www.aide-soins-fribourg.ch	6	M	4.66667	D	13.9517	VD	16.5718	614	209.167	86.3333	34.5	4.16667
926	ch	2	NPO	www.rczentralschweiz.ch	4	D	6	D	12.6683	VD	23.639	1769	575.25	253.25	85	16.25
927	ch	2	NPO	www.swisstinnitus.ch	70	D	6.18571	D	12.9631	VD	23.9339	1755.79	594.329	259.686	92.4143	16.4429
928	ch	6	PO	www.forio.ch	2	VD	9	VD	15	VD	4.975	2299.5	811.5	308.5	138.5	15
929	ch	6	PO	www.trainsane.ch	72	E	2.73611	M	9.94833	D	44.5492	3376.9	1128.01	548.653	149.806	34.1389
930	ch	2	NPO	www.lebenshilfe.ch	8	VE	1.375	D	10.4581	D	39.22	6451.88	2187.38	1020.12	298.5	65.75
931	ch	2	NPO	www.sozialpsychiatrie.ch	16	D	7.4375	D	13.9076	VD	15.3982	2334.69	786.875	328	119.5	16.5625
932	ch	6	PO	diewildtiertrainerin.ch	4	M	4.5	D	12.464	D	32.75	5013	1687.5	768	256.5	48.75
933	ch	6	PO	feldenstudio-ti.ch	3	D	6.33333	D	11.8703	D	33.383	6474.67	2191	1014.33	318.667	58
934	ch	6	PO	www.landwirtschaftliche-pacht.ch	3	D	6	VD	14.709	VD	9.235	891	280.667	120	50.3333	1.66667
935	ch	2	NPO	luzern-reuss.lionsclub.ch	1	E	3	M	9.192	D	49.778	657	217	111	27	7
936	ch	8	PC	en.tentan.ch	18	E	2.72222	D	12.4784	VD	27.1968	591.5	201.944	85.3333	31	5.66667
937	ch	6	PO	www.blasenzentrum.ch	12	M	5.08333	D	11.5456	D	32.5585	2473.25	826.917	362.417	124.167	27.3333
938	ch	6	PO	kontaktlinsen-discounter.ch	3	D	6.66667	D	11.5567	D	33.65	6777.67	2254.33	1015	320.333	62
939	ch	6	PO	www.si-bern.ch	1	VD	9	D	12.577	D	30.987	2909	937	385	164	58
940	ch	3	GPH	www.ieu.uzh.ch	75	M	5.17333	VD	14.0715	VD	10.3312	1159	410.24	158.907	67.5467	9.81333
941	ch	6	PO	www.unternehmenssanierung.ch	4	D	5.5	VD	14.6312	VD	5.56725	1117.5	352	125.75	62.5	7.25
942	ch	6	PO	www.praxisspiegelfeld.ch	2	VD	9	D	10.6355	D	34.5705	1401.5	483.5	203.5	72.5	20.5
943	ch	6	PO	www.prozessbegleitung-zollinger.ch	1	VD	10	VD	15	VD	0	1006	325	105	63	4
944	ch	6	PO	www.bodyawareness.ch	3	VD	9.33333	VD	14.1783	VD	18.6507	4102	1436	594	227.333	30.6667
945	ch	6	PO	www.zippra.ch	11	M	4.90909	M	9.37327	D	45.4977	1086	356.636	174.091	44.6364	12.6364
946	ch	6	PO	www.heds-fr.ch	23	VD	8.82609	VD	14.9265	VD	4.44096	3466.17	1191.48	466.043	198.174	16.1739
947	ch	6	PO	www.syngenta.ch	135	E	4.31852	D	13.427	VD	19.9154	2306.36	772.815	335.867	119.733	17.2222
948	ch	6	PO	www.financescout24.ch	4	VE	2.25	E	7.89175	D	54.1675	2320.25	752.75	384.75	93.25	36.25
949	ch	6	PO	www.fepsy.ch	46	E	4.3913	D	11.1269	VD	21.3193	1515.04	501.043	226.304	75.3913	15.2174
950	ch	6	PO	www.blog.paymentsystems.ch	12	VD	8.66667	D	12.6707	VD	29.2116	8965.17	2956.58	1312.17	431.417	66.5
951	ch	6	PO	www.oeffentliche-krankenkasse.ch	7	M	5.28571	D	11.5633	D	32.392	12030.9	4028.29	1790.29	572.143	108.429
952	ch	6	PO	www.agentur-scherrer.ch	2	VD	10	VD	14.1015	VD	17.745	3196.5	1098.5	449	184	26
953	ch	3	GPH	www.medregom.admin.ch	1	VD	10	VD	15	VD	0	7696	2707	822	479	11
954	ch	6	PO	www.impfo.ch	37	VD	9.81081	D	12.9977	VD	26.6506	7543.49	2532.22	1117.73	382.135	62.027
955	ch	6	PO	www.juspax.ch	241	D	5.81328	D	11.7683	D	32.6619	2082.84	697.203	314.39	100.747	17.8921
956	ch	6	PO	www.wsl-junior.ch	74	VE	2	M	8.03723	D	53.6363	2954.74	962.622	497.757	112.297	37.6486
957	ch	6	PO	www.zurichvitaparcours.ch	-	-	-	-	-	-	-	-	-	-	-	-
958	ch	6	PO	www.europa-uomo.ch	1	VD	10	D	13.184	VD	21.017	40154	13098	5451	1958	296
959	ch	6	PO	begh.ch	5	M	5	D	10.4998	D	37.7832	1313.2	451.6	208.4	61	16
960	ch	6	PO	www.careum-verlag.ch	1	VD	10	VD	15	VD	3.277	1429	516	214	81	6
961	ch	6	PO	www.erbeinsetzung.ch	17	E	4.17647	D	13.2453	VD	23.7719	927.706	300.765	125	51.4118	6.76471
962	ch	6	PO	www.womenshope.ch	-	-	-	-	-	-	-	-	-	-	-	-
963	ch	6	PO	5g-ade.ch	3	D	6	D	10.834	D	30.2633	2946.33	949	409.333	137.667	29.3333
964	ch	3	GPH	www.ensi-rat.ch	39	M	5.17949	D	12.4566	VD	28.4797	1758.9	588.051	264.641	83.0513	14.4615
965	ch	6	PO	www.fahrnispfandrecht.ch	1	D	6	D	11.894	D	32.609	6069	1917	825	307	72
966	ch	6	PO	www.rschenker.ch	-	-	-	-	-	-	-	-	-	-	-	-
967	ch	6	PO	www.tcm-thun.ch	-	-	-	-	-	-	-	-	-	-	-	-
968	ch	3	GPH	www.itpa.vetsuisse.unibe.ch	-	-	-	-	-	-	-	-	-	-	-	-
969	ch	3	GPH	www.anaesthesie.usz.ch	29	D	8.27586	D	13.6571	VD	16.4557	4679.69	1597.03	668.069	247.897	42.8966
970	ch	3	GPH	www.pathology.unibe.ch	5	D	6	VD	14.086	VD	16.304	3233.2	1159.4	489.6	182.8	22.4
971	ch	6	PO	www.bvonb.ch	1	D	6	D	10.371	D	40.511	41900	13750	6358	1970	490
972	ch	6	PO	www.chili-pix.ch	3	VE	2.33333	M	9.17467	D	48.7317	1888	626.333	311.333	82.6667	23.3333
973	ch	3	GPH	www.medizinischelehre.unibe.ch	2	D	8	D	11.056	D	31.859	748	251	111	34	7
974	ch	2	NPO	www.diakonie.ch	130	D	6.53846	D	12.0559	D	30.4357	3353.09	1133.15	506.515	165.7	30.7231
975	ch	3	GPH	www.toxinfo.ch	3	D	7	D	13.547	VD	22.165	8322.33	2751.33	1189.33	420.333	72.6667
976	ch	8	PC	www.verhuetungsinfo.ch	20	E	4	D	13.2282	VD	12.4517	5195.15	1713.1	689.35	266.3	44.3
977	ch	2	NPO	www.narcolepsy.ch	17	D	7.52941	D	12.998	VD	23.5336	4668.06	1554.53	672.882	237.706	41.7059
978	ch	3	GPH	sozialhilfe.zh.ch	100	VD	9.57	D	13.085	VD	24.4253	16843.2	5592.79	2394.53	869.12	146.28
979	ch	6	PO	www.kungfu-bern.ch	7	E	2.71429	D	11.7714	D	33.5327	617.571	193.857	94.1429	28.7143	5.71429
980	ch	6	PO	www.tcm-ilanz.ch	1	D	6	D	10.344	D	45.343	2692	944	459	136	32
981	ch	6	PO	www.psytsg.ch	2	D	6.5	VD	14.27	VD	19.609	3985.5	1343.5	545	230.5	35.5
982	ch	2	NPO	www.sahp.ch	9	D	6.33333	D	12.3793	D	29.9253	2441	821.333	368.444	126	23.7778
983	ch	6	PO	www.alternative-schmerztherapie.ch	96	E	3.64583	M	9.96084	D	45.2356	6165.24	2051.83	1014.47	271.115	66.3125
984	ch	6	PO	www.kirjaverlag.ch	1	D	7	D	11.488	D	36.431	5929	1968	923	274	49
985	ch	6	PO	www.xn--rhtische-zeitung-wnb.ch	224	D	5.54464	D	12.3477	D	30.9802	1738.91	575.679	256.911	85.6518	14.5938
986	ch	6	PO	crosstec.ch	82	VE	1.52439	D	12.923	VD	29.3447	2750.17	911.451	415.39	137.024	20
987	ch	6	PO	www.schoenheitschirurgie-plasticsurgery.ch	10	D	8.3	D	12.4376	D	32.7967	3754.8	1245.9	549.8	195.9	37.4
988	ch	6	PO	www.allimmun.ch	29	VD	9.03448	D	12.7956	VD	25.6812	1349.34	469.069	196.414	76.2069	13.931
989	ch	2	NPO	nichtraucherschutz.ch	80	D	5.775	D	11.4771	D	35.5246	2809.88	932.888	436.55	130.075	23.775
990	ch	3	GPH	www.mavt.ethz.ch	1	VD	10	VD	15	VD	5.216	37072	12964	4931	2192	235
991	ch	6	PO	motortipps.ch	71	E	4.22535	D	11.5243	D	36.2486	4981.52	1637.31	754.437	241.944	47.9859
992	ch	6	PO	www.gv-hufm.ch	26	D	5.5	D	13.4178	VD	25.9443	5554.19	892.038	402.769	130.077	17.5769
993	ch	2	NPO	www.bethesda.ch	-	-	-	-	-	-	-	-	-	-	-	-
994	ch	6	PO	www.pronatura-sz.ch	7	VE	2.42857	D	12.1809	D	31.381	1586.29	515.429	222.571	78.8571	13.5714
995	ch	3	GPH	www.lexi.uzh.ch	11	M	5	M	9.57536	D	35.6337	1039.27	355.455	160.364	49.2727	10.7273
996	ch	3	GPH	www.omega3.uzh.ch	10	D	7.7	D	12.5557	VD	26.4057	1223.2	405.7	174.4	60.9	10.8
997	ch	3	GPH	www.ccmh.uzh.ch	17	D	6.94118	D	13.1033	VD	10.4944	637.588	229.882	90.9412	38.5294	5.58824
998	ch	6	PO	www.imta.ch	7	VD	8.57143	VD	14.278	VD	15.7849	14459.3	5095.71	2003.43	859	137.714
999	ch	6	PO	www.praxisseminare.ch	9	M	4.77778	D	11.2237	D	36.6714	4294.67	1448.78	669.222	205.556	40.6667
1000	ch	3	GPH	de.nostone.ch	2	D	7.5	D	13.3125	VD	22.0405	1022.5	343.5	144	55	9.5
