# Supplementary material for: Readability and topics of the German Health Web: Exploratory study and text analysis
Source: PLoS One. 2023 Feb 10;18(2):e0281582. doi: 10.1371/journal.pone.0281582 (PMC9916670; doi:10.1371/journal.pone.0281582)
Supplement: S5 Appendix — (ZIP) [file pone.0281582.s005.zip]

Archive with 10 entries (10 files):
- 1-5.png
- 6-10.png
- 11-15.png
- 16-20.png
- 21-25.png
- 26-30.png
- 31-35.png
- 36-40.png
- 41-45.png
- 46-50.png
